# Supplementary material for: Bis[N,N-bis­(diphenyl­phosphan­yl)cyclo­hexyl­amine-κ2 P,P′]platinum(II) bis­(hexa­fluorido­phosphate) dichloro­methane disolvate
Source: Acta Crystallogr Sect E Struct Rep Online. 2010 Jul 24;66(Pt 8):m994–5. doi: 10.1107/S1600536810028795 (PMC3007244; doi:10.1107/S1600536810028795)
Supplement: Supplementary file 2 [file e-66-0m994-Isup2.hkl]

#
# h,k,l, Fc-squared, Fo-squared, sigma(Fo-squared) and status flag
#
data_I
_shelx_title ' 10Lie2_0ma in P2(1)/n'
_shelx_refln_list_code          4
_shelx_F_calc_maximum      340.87
_exptl_crystal_F_000      1589.00
_reflns_d_resolution_high  0.7482
 
loop_
 _symmetry_equiv_pos_as_xyz
 'x, y, z'
 '-x, y+1/2, -z+1/2'
 '-x, -y, -z'
 'x, -y-1/2, z-1/2'
 
_cell_length_a    13.3500
_cell_length_b    18.7640
_cell_length_c    15.2480
_cell_angle_alpha  90.000
_cell_angle_beta  123.333
_cell_angle_gamma  90.000
 
_shelx_F_squared_multiplier     1.000
 
loop_
 _refln_index_h
 _refln_index_k
 _refln_index_l
 _refln_F_squared_calc
 _refln_F_squared_meas
 _refln_F_squared_sigma
 _refln_observed_status
   3   0   0     1252.87      920.26     17.22 o
   4   0   0     3817.29     4028.12     60.86 o
   5   0   0    50792.05    51421.02    604.70 o
   6   0   0    20194.71    20871.65    280.96 o
   7   0   0    11151.11    11007.91    170.00 o
   8   0   0    10285.21    10600.25    200.19 o
   9   0   0    12648.65    12161.88    229.98 o
  10   0   0    15592.02    15658.46    377.56 o
  11   0   0     7626.15     7626.91    408.08 o
  12   0   0     9390.78     9363.60    486.65 o
  13   0   0     1912.95     1612.39    219.29 o
  14   0   0     1993.75     1695.65    235.70 o
   3   1   0        0.31       -3.94      3.94 o
   4   1   0     1665.96     1444.39     19.22 o
   5   1   0       88.93       58.40      7.87 o
   6   1   0     1429.13     1269.92     28.25 o
   7   1   0       47.39       49.51     11.88 o
   8   1   0      121.51      113.47     15.81 o
   9   1   0       15.71       20.25     17.95 o
  10   1   0      882.69      943.95     55.92 o
  11   1   0      268.21      177.45     71.53 o
  12   1   0      237.23       25.04     73.10 o
  13   1   0      359.79      256.52     92.82 o
  14   1   0        1.28      -71.72     71.72 o
   2   2   0      288.12      498.93     10.76 o
   3   2   0    36659.96    34742.60    253.64 o
   4   2   0    30022.33    30714.37    238.71 o
   5   2   0    24108.29    26459.06    209.23 o
   6   2   0    36216.27    37645.85    334.88 o
   7   2   0     6407.88     6384.23     80.83 o
   8   2   0     3128.99     3116.47     56.75 o
   9   2   0     5938.47     5912.22     96.90 o
  10   2   0     2871.32     2614.19     96.02 o
  11   2   0     9310.77     8918.55    320.57 o
  12   2   0     3549.35     3657.12    208.88 o
  13   2   0     6539.95     6501.44    291.40 o
  14   2   0     1970.74     1853.45    237.46 o
   2   3   0     2178.95     2241.34     35.65 o
   3   3   0     1616.16     1380.64     19.51 o
   4   3   0     1553.62     1285.83     18.03 o
   5   3   0      629.46      611.57     15.81 o
   6   3   0     1746.70     1784.33     30.05 o
   7   3   0       17.38        7.05     10.57 o
   8   3   0      548.23      529.58     31.27 o
   9   3   0     2231.32     2227.13     59.02 o
  10   3   0     3644.63     3571.94    107.32 o
  11   3   0      673.09      741.79     88.60 o
  12   3   0       75.91      -52.23     83.26 o
  13   3   0       46.35       49.47     77.37 o
  14   3   0      317.16      528.85    113.96 o
   1   4   0     8603.16     9592.11     78.10 o
   2   4   0    11763.40    12953.10    109.81 o
   3   4   0      574.47      613.47     16.39 o
   4   4   0    14074.57    12494.10    104.99 o
   5   4   0    21217.92    20053.53    178.23 o
   6   4   0    18875.06    18516.12    164.22 o
   7   4   0     5622.97     5505.35     73.95 o
   8   4   0     9615.04     9442.16    124.21 o
   9   4   0     2565.96     2461.21     54.53 o
  10   4   0     9185.39     8902.99    412.88 o
  11   4   0     5091.60     5151.21    234.06 o
  12   4   0     4846.21     4503.17    245.67 o
  13   4   0     2405.72     2158.95    182.37 o
  14   4   0     1195.02     1054.18    146.21 o
   1   5   0       46.29       99.38      6.94 o
   2   5   0     3994.64     3688.71     40.41 o
   3   5   0     1416.13     1232.40     22.88 o
   4   5   0      451.75      554.50     15.66 o
   5   5   0       43.89       13.24      6.94 o
   6   5   0      617.69      641.28     23.27 o
   7   5   0       92.56      127.56     13.81 o
   8   5   0      169.85      131.89     21.30 o
   9   5   0     2031.15     2028.72     61.44 o
  10   5   0      799.05      679.81    198.18 o
  11   5   0      748.73      582.94    103.78 o
  12   5   0      717.14      628.04    108.09 o
  13   5   0      349.95      345.60    100.74 o
  14   5   0        0.03      -13.09     82.91 o
   0   6   0    14112.03    15092.86    177.66 o
   1   6   0    38784.05    38627.85    289.53 o
   2   6   0    14794.53    14627.32    119.65 o
   3   6   0    12990.05    12905.91    114.44 o
   4   6   0     2466.54     2634.23     52.84 o
   5   6   0    15264.15    15212.78    133.43 o
   6   6   0     9386.90     8979.40    104.53 o
   7   6   0    18213.20    18521.93    190.66 o
   8   6   0      732.88      866.67     34.22 o
   9   6   0     6770.78     6460.39    138.27 o
  10   6   0     4474.09     4705.60    216.77 o
  11   6   0     7091.31     6641.87    461.44 o
  12   6   0     3047.97     3084.39    239.22 o
  13   6   0     3830.27     4029.78    307.23 o
  14   6   0      662.87      561.61    118.98 o
   1   7   0     1560.28     1247.79     24.17 o
   2   7   0      131.99      188.39     10.95 o
   3   7   0     1948.19     2193.60     33.48 o
   4   7   0      560.25      417.21     18.30 o
   5   7   0        4.58       13.95      8.47 o
   6   7   0        3.79        7.76      9.77 o
   7   7   0       92.98      141.54     16.79 o
   8   7   0      983.13      927.91     31.36 o
   9   7   0     1033.06      998.81     73.31 o
  10   7   0     3306.87     2914.22    188.57 o
  11   7   0       89.47       -4.29     62.11 o
  12   7   0      234.89      247.47    100.85 o
  13   7   0       60.60       82.53    103.78 o
  14   7   0      120.02       36.01     88.79 o
   0   8   0    15873.93    15048.58    184.55 o
   1   8   0    13989.55    13769.71    120.65 o
   2   8   0     6038.12     5691.51     59.19 o
   3   8   0     3192.62     3790.12     49.69 o
   4   8   0    10272.19    10384.75    110.11 o
   5   8   0     3313.82     3347.12     48.82 o
   6   8   0     9579.23     9730.17    110.23 o
   7   8   0     4252.44     4295.51     68.67 o
   8   8   0     3750.55     3580.41     62.80 o
   9   8   0     2637.42     2570.58    138.81 o
  10   8   0     4159.77     3838.31    215.77 o
  11   8   0     2197.63     2140.38    172.26 o
  12   8   0     3092.43     3384.43    225.25 o
  13   8   0     2828.92     2823.59    217.04 o
  14   8   0     1573.76     2106.32    309.58 o
   1   9   0     1780.68     2251.60     35.28 o
   2   9   0       36.07      142.48     12.46 o
   3   9   0     1085.82      847.18     26.72 o
   4   9   0      200.43      184.64     15.15 o
   5   9   0     1188.80     1150.55     31.16 o
   6   9   0      694.30      630.35     24.81 o
   7   9   0       25.30       44.89     16.00 o
   8   9   0       87.15       68.97     18.04 o
   9   9   0      599.89      452.39     50.10 o
  10   9   0      309.33      232.84     77.06 o
  11   9   0        0.31      -51.75     62.95 o
  12   9   0      708.12      649.30    119.64 o
  13   9   0       19.40      -74.65     74.65 o
   0  10   0      280.02      243.76     27.04 o
   1  10   0     1127.09      986.48     32.75 o
   2  10   0     7145.33     7207.89     80.95 o
   3  10   0    14464.20    13942.97    135.62 o
   4  10   0     6174.14     5762.84     75.62 o
   5  10   0     9099.68     8682.52    131.09 o
   6  10   0     2891.28     2898.29     65.26 o
   7  10   0     7073.53     7483.21    112.98 o
   8  10   0      856.82      877.55     48.92 o
   9  10   0     4035.83     3771.59    104.88 o
  10  10   0     1887.87     2109.33    262.09 o
  11  10   0     3842.02     3737.92    235.94 o
  12  10   0     1161.57      919.25    135.34 o
  13  10   0     2288.40     2175.12    197.68 o
   1  11   0      869.76      816.68     27.98 o
   2  11   0       64.80      105.56     13.76 o
   3  11   0      376.00      404.75     21.56 o
   4  11   0     1389.09     1312.33     38.68 o
   5  11   0      149.28      114.09     15.60 o
   6  11   0     1513.34     1468.91     52.03 o
   7  11   0     1778.07     1619.99     43.45 o
   8  11   0       70.83       66.77     30.56 o
   9  11   0       20.75      -19.55     28.35 o
  10  11   0      456.19      463.93     94.72 o
  11  11   0      124.10       25.18     73.45 o
  12  11   0      203.35      108.67     83.79 o
  13  11   0      142.46      114.39     91.60 o
   0  12   0     3521.05     3438.38     74.81 o
   1  12   0     3026.81     2934.27     50.38 o
   2  12   0    11717.04    11585.24    124.32 o
   3  12   0     4885.91     4959.99     72.13 o
   4  12   0     5578.22     5660.00     87.96 o
   5  12   0      334.78      325.04     24.98 o
   6  12   0     2017.53     1951.50     56.56 o
   7  12   0     5903.77     5623.44     94.92 o
   8  12   0     5390.42     5186.71    129.92 o
   9  12   0     5483.04     5739.28    173.82 o
  10  12   0     2627.90     2788.98    177.86 o
  11  12   0     1202.16     1023.69    136.70 o
  12  12   0     1989.36     1883.30    185.48 o
  13  12   0     1450.10     1561.41    306.65 o
   1  13   0     1251.52     1263.27     38.22 o
   2  13   0     1932.08     2257.00     57.98 o
   3  13   0     1256.71     1140.19     38.68 o
   4  13   0      274.86      220.24     23.85 o
   5  13   0       19.19       27.57     17.61 o
   6  13   0      371.96      324.98     37.59 o
   7  13   0        4.87       30.48     21.66 o
   8  13   0      683.50      642.79     63.12 o
   9  13   0       23.25       21.15     43.02 o
  10  13   0       98.84      103.58     41.47 o
  11  13   0      250.77       88.91     80.77 o
  12  13   0      345.57      338.12    109.68 o
   0  14   0     3272.99     3231.83     82.46 o
   1  14   0     5492.51     5350.50     78.68 o
   2  14   0    10524.99    10150.51    127.98 o
   3  14   0    18676.89    18047.35    213.84 o
   4  14   0     7354.90     7284.64    108.97 o
   5  14   0     3793.96     3840.61     76.89 o
   6  14   0     8441.18     8120.96    141.65 o
   7  14   0     4511.27     4673.80    136.53 o
   8  14   0     4194.08     4074.77    157.71 o
   9  14   0     3510.77     3176.82    141.36 o
  10  14   0     1808.45     1579.83     97.53 o
  11  14   0     1707.18     1876.78    183.72 o
  12  14   0     2464.11     2788.77    228.21 o
   1  15   0      538.19      467.60     29.32 o
   2  15   0      141.06       90.14     20.43 o
   3  15   0       16.58       16.37     19.31 o
   4  15   0      263.81      188.65     23.36 o
   5  15   0        0.32      -21.26     21.26 o
   6  15   0      222.02      214.15     33.93 o
   7  15   0     1080.92     1083.70     56.11 o
   8  15   0      120.97       30.29     45.87 o
   9  15   0       82.30        4.81     48.53 o
  10  15   0       45.19       24.29     50.57 o
  11  15   0       49.50      126.61     95.32 o
   0  16   0     3706.73     3463.07     98.10 o
   1  16   0     6386.49     6351.47     97.77 o
   2  16   0    11018.06    10240.75    134.58 o
   3  16   0     6825.11     6295.06    109.39 o
   4  16   0     8560.69     8685.43    139.08 o
   5  16   0     1429.86     1400.61     64.36 o
   6  16   0     1679.73     1663.49    100.35 o
   7  16   0     4008.11     3773.20    148.24 o
   8  16   0     5176.14     5094.39    207.85 o
   9  16   0     5965.92     6210.57    258.29 o
  10  16   0     3620.00     4196.21    180.29 o
  11  16   0     1047.34     1030.88    157.13 o
   1  17   0        8.58       29.36     20.52 o
   2  17   0      697.76      746.47     44.96 o
   3  17   0     1073.42      999.51     50.40 o
   4  17   0      590.85      489.24     42.53 o
   5  17   0      629.01      600.60     56.01 o
   6  17   0        0.35      -16.25     36.44 o
   7  17   0      117.81       68.07     38.65 o
   8  17   0      842.97      907.08     89.48 o
   9  17   0       77.46       86.54     65.67 o
  10  17   0       13.71      -11.24     60.71 o
   0  18   0     2683.84     2606.16    105.64 o
   1  18   0     2622.97     2528.99     83.60 o
   2  18   0    12733.51    12925.91    186.74 o
   3  18   0    10974.19    11457.31    184.78 o
   4  18   0     7321.61     7497.75    148.73 o
   5  18   0     3054.61     2916.45    143.88 o
   6  18   0     2467.67     2397.90    117.56 o
   7  18   0     5003.09     5525.93    195.05 o
   8  18   0     5023.39     5942.21    226.20 o
   9  18   0     3564.74     3528.22    180.71 o
  10  18   0     2726.24     2426.93    219.21 o
   1  19   0        3.07       21.26     26.15 o
   2  19   0     1619.85     1744.63     71.37 o
   3  19   0       25.86      -17.36     30.56 o
   4  19   0       46.26      -24.30     33.62 o
   5  19   0       12.24      -11.53     47.75 o
   6  19   0       19.05       21.93     44.18 o
   7  19   0        1.17       -8.03     46.75 o
   8  19   0       14.30      -36.32     61.74 o
   9  19   0        0.45        2.67     95.64 o
   0  20   0     4895.44     4983.69    144.03 o
   1  20   0     7041.42     7522.04    134.87 o
   2  20   0     8062.23     7411.04    174.31 o
   3  20   0     9194.14     8627.00    179.29 o
   4  20   0     6285.11     6277.92    218.09 o
   5  20   0     3287.37     3706.65    189.61 o
   6  20   0     3200.20     3511.85    155.41 o
   7  20   0     6285.87     6417.84    194.65 o
   8  20   0     3408.82     3087.13    243.43 o
   1  21   0       91.14      180.69     38.37 o
   2  21   0       34.61       55.43     37.11 o
   3  21   0      153.69      226.98     49.12 o
   4  21   0      229.51      223.09     66.46 o
   5  21   0       79.78       -3.80     54.27 o
   6  21   0      102.80      156.46     71.05 o
   7  21   0       47.06      208.24     68.14 o
   8  21   0       86.78       87.86    126.06 o
   0  22   0     3073.29     3042.41    181.82 o
   1  22   0     2721.54     2673.61    119.69 o
   2  22   0     6693.13     7208.54    183.84 o
   3  22   0     6158.69     6429.04    194.72 o
   4  22   0     3484.94     3392.44    148.47 o
   5  22   0      839.17      857.23    115.84 o
   6  22   0     2518.44     2396.46    466.71 o
   7  22   0     2404.63     2723.09    236.29 o
   1  23   0      138.72        8.20     54.16 o
   2  23   0      254.88      369.89     67.70 o
   3  23   0        5.83       69.05     82.40 o
   4  23   0        9.68      -65.34     65.34 o
   5  23   0        3.94      -89.47     89.47 o
   0  24   0     1469.55     1311.40    159.35 o
   1  24   0     2572.83     2404.56    149.77 o
   2  24   0     1488.47     1332.91    138.29 o
   3  24   0     4827.19     4617.49    301.37 o
   4  24   0     1944.98     2036.90    204.24 o
 -15   1   1      857.66      845.11    159.48 o
 -14   1   1     1644.33     1590.95    155.03 o
 -13   1   1     4381.23     4606.76    223.47 o
 -12   1   1    10020.80    10215.30    351.50 o
 -11   1   1    11769.38    11413.13    289.47 o
 -10   1   1    10392.32    10429.12    150.98 o
  -9   1   1    11071.57    11140.69    146.20 o
  -8   1   1     9134.78     9056.15    116.24 o
  -7   1   1    36396.99    37586.24    358.69 o
  -6   1   1    35639.34    36809.20    347.20 o
  -5   1   1    12406.48    11632.35    118.97 o
  -4   1   1    19108.04    19175.27    185.85 o
  -3   1   1     9049.97     9062.69    102.99 o
   2   1   1    69018.59    72204.93    549.58 o
   3   1   1    13097.11    13327.11    112.75 o
   4   1   1    26515.02    26519.37    203.38 o
   5   1   1    30526.89    30599.05    242.55 o
   6   1   1    12388.47    12579.97    110.96 o
   7   1   1     2102.88     2042.96     43.95 o
   8   1   1     5259.52     5148.68     78.06 o
   9   1   1     6363.19     6158.32     96.54 o
  10   1   1     6395.94     6220.83    295.69 o
  11   1   1     2912.54     3085.32    199.79 o
  12   1   1      955.50      956.51    199.94 o
  13   1   1     1593.58     1283.17    152.61 o
  14   1   1     2280.89     2290.26    202.07 o
 -15   2   1       73.07       28.73     82.92 o
 -14   2   1        7.13       -1.40    124.89 o
 -13   2   1        0.30       90.41     69.05 o
 -12   2   1       80.13      103.54     67.15 o
 -11   2   1       82.59       51.99     48.05 o
 -10   2   1      116.36      145.40     24.51 o
  -9   2   1      219.46      176.54     21.91 o
  -8   2   1      267.23      276.51     20.36 o
  -7   2   1      209.61      234.69     16.83 o
  -6   2   1       84.62       79.50      9.04 o
  -5   2   1     4819.00     5126.09     55.26 o
  -4   2   1     1494.17     1302.12     20.00 o
  -3   2   1     7503.47     6558.67     62.97 o
   2   2   1     1556.97     2137.64     36.13 o
   3   2   1        9.05       38.25      7.59 o
   4   2   1      213.44      221.61     10.02 o
   5   2   1      382.90      456.80     15.99 o
   6   2   1       85.03       54.63      9.50 o
   7   2   1     2303.65     2504.10     42.42 o
   8   2   1      466.67      459.44     25.53 o
   9   2   1      193.67      206.12     23.97 o
  10   2   1      232.08      240.50     58.89 o
  11   2   1      587.51      536.83    110.23 o
  12   2   1       41.14       47.72     71.25 o
  13   2   1       43.61       36.35     80.43 o
  14   2   1       13.08       52.53     90.77 o
 -15   3   1     1144.37     1128.16    147.14 o
 -14   3   1     1888.91     1822.23    166.57 o
 -13   3   1     6445.70     6783.79    418.64 o
 -12   3   1     5953.60     5526.50    327.76 o
 -11   3   1     9839.47     9802.60    280.46 o
 -10   3   1     1363.18     1310.28     52.81 o
  -9   3   1     5309.34     5516.43     93.50 o
  -8   3   1     9875.35     9282.38    126.31 o
  -7   3   1    22722.01    23766.79    257.00 o
  -6   3   1    27865.48    28709.48    268.20 o
  -5   3   1    11277.91    11755.54    111.13 o
  -4   3   1     7385.26     7680.36     66.82 o
  -3   3   1     9188.15     9022.93     75.31 o
  -2   3   1    20226.81    19880.79    151.82 o
   1   3   1    41423.55    41394.88    308.69 o
   2   3   1    30475.54    31261.87    251.14 o
   3   3   1    22459.64    23446.15    187.84 o
   4   3   1    36175.89    38081.82    282.00 o
   5   3   1     5947.11     5977.58     64.44 o
   6   3   1    19480.74    20303.76    179.98 o
   7   3   1     2621.57     2728.33     44.99 o
   8   3   1     3400.46     3224.47     62.07 o
   9   3   1     5573.54     5901.17    106.26 o
  10   3   1     4472.27     4269.57    197.36 o
  11   3   1     5822.33     5957.22    303.72 o
  12   3   1     1792.58     1933.64    199.35 o
  13   3   1     3230.45     3347.00    235.45 o
  14   3   1     1792.86     1855.83    189.24 o
 -15   4   1       37.87       72.01     88.71 o
 -14   4   1        0.26      -41.24     70.47 o
 -13   4   1       36.65       48.56     89.71 o
 -12   4   1     1072.50     1129.04    219.87 o
 -11   4   1        6.31      -48.84     48.84 o
 -10   4   1      806.32      768.27     42.45 o
  -9   4   1        3.44       -7.67     16.59 o
  -8   4   1      182.27      162.71     18.36 o
  -7   4   1     4341.81     4517.99     70.91 o
  -6   4   1     2644.54     2948.35     55.30 o
  -5   4   1      859.65      841.46     20.60 o
  -4   4   1     1082.99      941.05     17.15 o
  -3   4   1     4473.55     5197.60     49.56 o
  -2   4   1     1959.26     2037.86     24.41 o
  -1   4   1     1290.66     1249.60     17.74 o
   0   4   1     9004.02     8892.56     76.98 o
   1   4   1      550.11      511.77     13.80 o
   2   4   1    27527.66    29025.62    230.13 o
   3   4   1     2971.00     2943.07     37.31 o
   4   4   1     1598.33     1339.41     25.79 o
   5   4   1      409.96      568.37     18.11 o
   6   4   1      347.99      441.30     18.83 o
   7   4   1       29.82       17.93     12.16 o
   8   4   1      853.44      947.33     35.12 o
   9   4   1      483.95      489.01     45.19 o
  10   4   1      520.63      589.91     97.01 o
  11   4   1        0.12       37.52     66.34 o
  12   4   1      173.91       68.32     72.91 o
  13   4   1        1.80      -73.63     73.63 o
  14   4   1      427.61      468.25    119.33 o
 -15   5   1      617.46      672.78    126.40 o
 -14   5   1     1686.33     1502.92    333.62 o
 -13   5   1     1900.22     1869.08    162.93 o
 -12   5   1     5548.69     5918.28    255.24 o
 -11   5   1     6871.13     7286.36    277.36 o
 -10   5   1     9551.96     9776.04    278.94 o
  -9   5   1     3557.46     3585.71     79.04 o
  -8   5   1     7586.25     7797.06    117.06 o
  -7   5   1    10728.30    10722.63    144.99 o
  -6   5   1    15093.24    14397.17    137.67 o
  -5   5   1     5070.06     4164.43     55.98 o
  -4   5   1     5430.02     5438.98     51.87 o
  -3   5   1     6080.39     6602.77     64.26 o
  -2   5   1    24714.27    25702.76    200.54 o
  -1   5   1    28833.78    28702.76    220.89 o
   0   5   1    41342.52    39801.07    301.68 o
   1   5   1    12374.02    11998.77    101.71 o
   2   5   1    16045.30    16118.76    137.69 o
   3   5   1     5763.24     6319.80     64.36 o
   4   5   1     6601.68     6262.30     71.01 o
   5   5   1    19970.98    19374.59    174.17 o
   6   5   1     7785.77     8004.33     93.78 o
   7   5   1     6222.97     5868.33     80.06 o
   8   5   1     3181.23     3370.08     55.46 o
   9   5   1     3452.99     3592.54    105.05 o
  10   5   1     7617.14     7655.37    446.78 o
  11   5   1     3530.82     3472.58    221.80 o
  12   5   1     2733.06     2722.28    202.29 o
  13   5   1     1500.49     1695.73    231.01 o
  14   5   1     1183.62     1154.76    160.25 o
 -14   6   1       24.74       19.81     76.67 o
 -13   6   1       28.17       59.81     74.13 o
 -12   6   1      162.93       85.27     70.86 o
 -11   6   1      223.66       21.69     62.19 o
 -10   6   1        1.77        3.83     38.40 o
  -9   6   1       52.97       24.87     17.56 o
  -8   6   1      341.35      316.29     25.56 o
  -7   6   1      613.03      614.85     26.18 o
  -6   6   1       19.61       33.27     10.24 o
  -5   6   1     1738.71     2062.40     39.12 o
  -4   6   1        9.80       14.64      6.95 o
  -3   6   1     1499.62     1647.37     24.95 o
  -2   6   1     1655.02     1343.15     21.63 o
  -1   6   1        6.09        9.77      5.70 o
   0   6   1       24.64       34.91      6.49 o
   1   6   1     5666.06     5032.78     52.02 o
   2   6   1     7530.19     6744.95     69.39 o
   3   6   1     2575.15     2067.83     38.43 o
   4   6   1      888.93     1020.54     27.21 o
   5   6   1       21.78       26.49      9.54 o
   6   6   1      692.53      781.20     26.18 o
   7   6   1     1306.71     1415.17     40.96 o
   8   6   1      153.61      123.63     16.73 o
   9   6   1      760.64      629.28     75.87 o
  10   6   1       89.14        1.72     60.38 o
  11   6   1       80.39      113.67     74.13 o
  12   6   1       30.18      -61.18     71.78 o
  13   6   1      248.01      283.35    129.58 o
 -14   7   1     1486.98     1532.78    162.86 o
 -13   7   1     3294.68     3643.28    231.36 o
 -12   7   1      892.55     1068.67    125.28 o
 -11   7   1     6782.07     6074.80    520.66 o
 -10   7   1     2742.18     2554.41    199.94 o
  -9   7   1     7462.70     7265.97    124.62 o
  -8   7   1     2199.42     2176.89     60.48 o
  -7   7   1    15906.21    16022.62    169.66 o
  -6   7   1     3427.01     3420.06     53.55 o
  -5   7   1    15684.02    15887.72    141.50 o
  -4   7   1    11947.37    12097.91    123.58 o
  -3   7   1    10498.03     9621.63     88.24 o
  -2   7   1    23585.86    24190.22    189.71 o
  -1   7   1    18585.63    21270.93    172.41 o
   0   7   1     9323.52    11623.30    102.34 o
   1   7   1     6780.68     7424.37     72.16 o
   2   7   1     3542.71     3437.61     44.54 o
   3   7   1    43324.60    43356.01    378.01 o
   4   7   1    17086.75    17220.45    155.37 o
   5   7   1     8161.54     8010.40     90.85 o
   6   7   1     8508.47     8436.59    101.39 o
   7   7   1     7472.91     7400.03     89.45 o
   8   7   1     6088.41     5856.07     90.79 o
   9   7   1     9602.00     9994.91    238.48 o
  10   7   1     3482.54     3250.51    208.36 o
  11   7   1     5332.20     5504.15    264.07 o
  12   7   1     3205.46     3239.64    229.76 o
  13   7   1     2213.94     1985.24    192.50 o
 -14   8   1       28.47       67.43     84.58 o
 -13   8   1      463.86      561.52    114.33 o
 -12   8   1      537.15      411.83     93.26 o
 -11   8   1        1.07       -8.53     59.60 o
 -10   8   1      162.94      239.35     69.77 o
  -9   8   1       72.23      113.06     31.92 o
  -8   8   1       73.48       58.31     15.52 o
  -7   8   1     1194.91     1095.33     33.15 o
  -6   8   1      701.62      769.52     29.70 o
  -5   8   1     1536.73     1548.18     34.82 o
  -4   8   1       23.02       18.99      8.10 o
  -3   8   1     2464.08     2400.71     37.96 o
  -2   8   1     5509.50     4934.08     54.15 o
  -1   8   1    12649.81    13132.62    115.75 o
   0   8   1      110.98      112.96     10.50 o
   1   8   1      273.92      485.07     17.57 o
   2   8   1      573.22      804.18     23.16 o
   3   8   1      691.35      674.04     22.62 o
   4   8   1     4454.01     4282.78     57.79 o
   5   8   1      485.17      469.80     24.58 o
   6   8   1      478.04      510.43     23.73 o
   7   8   1      383.53      405.42     21.86 o
   8   8   1     2915.30     2575.00     79.48 o
   9   8   1      351.17      404.85     38.63 o
  10   8   1      735.75      624.31    105.30 o
  11   8   1       98.64       91.68     94.40 o
  12   8   1       35.72       53.23     80.64 o
  13   8   1        8.62       77.30     97.36 o
 -14   9   1     2492.51     2543.96    209.31 o
 -13   9   1      895.76     1165.61    141.20 o
 -12   9   1     1686.30     1642.28    154.16 o
 -11   9   1      850.58      874.36    178.24 o
 -10   9   1     6189.12     6030.83    256.22 o
  -9   9   1      936.32      938.66     77.27 o
  -8   9   1     3604.73     3563.65     68.36 o
  -7   9   1     2264.58     2203.71     62.05 o
  -6   9   1     9158.80     8547.45    100.81 o
  -5   9   1     5578.77     5637.75     79.00 o
  -4   9   1     4959.22     4579.09     61.44 o
  -3   9   1     6701.56     6788.55     75.98 o
  -2   9   1     3048.35     2793.26     39.79 o
  -1   9   1    11431.81    11644.55    107.40 o
   0   9   1    11073.54    10725.66    100.61 o
   1   9   1      661.80      506.83     18.99 o
   2   9   1    15704.53    15032.07    137.84 o
   3   9   1     2777.19     2947.83     45.40 o
   4   9   1    19405.85    19787.57    185.31 o
   5   9   1     5739.46     5509.47     81.00 o
   6   9   1    10198.99    10751.02    120.12 o
   7   9   1     5685.03     5532.42     80.04 o
   8   9   1     2767.72     2677.11     83.59 o
   9   9   1     4972.50     4966.33    133.50 o
  10   9   1     3087.39     3376.11    219.37 o
  11   9   1     4160.09     4290.20    269.12 o
  12   9   1     3507.77     3278.11    236.87 o
  13   9   1     3168.67     3218.61    384.63 o
 -14  10   1      148.64       70.28     96.14 o
 -13  10   1      288.95      167.67     90.77 o
 -12  10   1      119.53      118.10     78.56 o
 -11  10   1      378.57      407.97     92.04 o
 -10  10   1      450.82      439.82     86.15 o
  -9  10   1      112.31       87.60     27.07 o
  -8  10   1       29.22       23.37     16.84 o
  -7  10   1     1712.74     1649.13     49.77 o
  -6  10   1      437.65      470.19     22.38 o
  -5  10   1      140.75       89.99     13.13 o
  -4  10   1      251.16      205.02     15.20 o
  -3  10   1       98.64       64.02     10.02 o
  -2  10   1      649.34      506.26     20.29 o
  -1  10   1      810.37      774.29     24.36 o
   0  10   1     2327.97     2433.90     40.73 o
   1  10   1      376.42      303.75     17.47 o
   2  10   1     1026.51      769.19     26.01 o
   3  10   1     2157.48     2019.60     43.59 o
   4  10   1      122.24       69.63     13.44 o
   5  10   1      366.54      299.66     21.28 o
   6  10   1     3435.57     3257.07     54.61 o
   7  10   1      288.94      236.03     27.18 o
   8  10   1       62.72       63.98     30.69 o
   9  10   1       28.76      102.34     35.45 o
  10  10   1      129.27       91.51     75.70 o
  11  10   1       52.74       13.30     72.96 o
  12  10   1      144.87      117.96     92.32 o
  13  10   1      535.85      673.25    137.64 o
 -13  11   1     2359.39     2161.79    194.85 o
 -12  11   1      704.10      741.46    121.03 o
 -11  11   1     2406.65     2132.71    172.88 o
 -10  11   1     1637.52     1695.22    132.90 o
  -9  11   1     7014.55     6777.96    150.96 o
  -8  11   1      690.90      804.76     45.97 o
  -7  11   1     4315.51     4295.72     80.18 o
  -6  11   1      218.24      262.11     19.58 o
  -5  11   1     7158.12     6753.47    119.11 o
  -4  11   1     1974.55     2092.81     48.80 o
  -3  11   1     7992.71     8042.79     93.00 o
  -2  11   1     6748.15     7100.45     80.35 o
  -1  11   1    13650.47    12918.01    131.86 o
   0  11   1    13888.98    13477.37    132.82 o
   1  11   1    14343.63    13407.26    136.22 o
   2  11   1     1545.61     1551.30     39.83 o
   3  11   1    12480.67    12521.47    132.85 o
   4  11   1     1701.21     1777.82     47.89 o
   5  11   1     3849.35     3898.75     63.61 o
   6  11   1     5736.64     5642.92     85.08 o
   7  11   1     8699.47     8574.34    129.27 o
   8  11   1     3702.51     3790.04    121.40 o
   9  11   1     6181.30     6092.81    184.75 o
  10  11   1     4021.62     3523.07    189.78 o
  11  11   1     3989.84     4159.81    266.23 o
  12  11   1     3804.96     4219.69    429.19 o
 -13  12   1      372.05      261.98    145.41 o
 -12  12   1      145.96      103.21     78.79 o
 -11  12   1        4.89      -16.53     69.96 o
 -10  12   1       97.89       45.71     57.34 o
  -9  12   1       41.29       80.18     31.50 o
  -8  12   1       40.19       21.97     26.86 o
  -7  12   1      338.97      353.93     32.34 o
  -6  12   1       10.84       15.47     14.97 o
  -5  12   1     1481.04     1522.68     48.07 o
  -4  12   1     1700.34     1643.67     44.06 o
  -3  12   1     1807.90     1712.35     42.14 o
  -2  12   1      244.16      172.41     17.07 o
  -1  12   1      107.40       33.78     12.69 o
   0  12   1     1399.05     1460.93     39.90 o
   1  12   1      671.33      643.37     26.89 o
   2  12   1      174.46       97.33     16.59 o
   3  12   1      915.21      822.18     32.67 o
   4  12   1      236.07      199.99     22.26 o
   5  12   1     5017.42     4820.98     79.46 o
   6  12   1     1263.83     1344.19     46.78 o
   7  12   1      367.12      386.10     34.03 o
   8  12   1       39.37       34.43     38.80 o
   9  12   1        0.35       28.65     42.10 o
  10  12   1       32.62      -11.21     43.05 o
  11  12   1     1616.41     1798.84    484.89 o
  12  12   1        3.55       -6.47     94.81 o
 -13  13   1     1475.00     1425.03    170.97 o
 -12  13   1     1381.36     1842.12    447.95 o
 -11  13   1      430.52      540.39    108.85 o
 -10  13   1     4692.73     4448.59    206.79 o
  -9  13   1     5683.45     5915.65    176.73 o
  -8  13   1     6253.96     6150.98    153.97 o
  -7  13   1     3206.09     3278.47     69.13 o
  -6  13   1     3170.13     3195.54     66.93 o
  -5  13   1      943.94      993.50     42.51 o
  -4  13   1    22654.27    21490.02    227.94 o
  -3  13   1     7169.38     7058.25     93.90 o
  -2  13   1    11793.53    11381.95    131.90 o
  -1  13   1      737.26      876.46     32.48 o
   0  13   1    10274.61    10513.21    140.63 o
   1  13   1     2168.36     1975.68     47.90 o
   2  13   1    19880.72    19913.48    222.07 o
   3  13   1     5815.08     5603.92     89.88 o
   4  13   1     7599.63     7820.63    160.22 o
   5  13   1     4612.97     4600.58     79.96 o
   6  13   1    10089.38    10221.13    152.63 o
   7  13   1     4384.62     4263.94    115.73 o
   8  13   1     4895.22     5104.94    205.59 o
   9  13   1     3363.03     3457.40    149.19 o
  10  13   1     2301.29     2481.63    167.57 o
  11  13   1     2348.40     2334.14    207.83 o
  12  13   1     3280.70     3091.71    249.46 o
 -12  14   1      330.74      356.06    110.24 o
 -11  14   1        4.81       88.00     64.56 o
 -10  14   1      288.94      228.19     48.44 o
  -9  14   1        8.20       36.39     44.11 o
  -8  14   1        0.63      -36.04     36.04 o
  -7  14   1      112.15       78.72     28.14 o
  -6  14   1       94.95       94.93     23.10 o
  -5  14   1      213.24      214.00     23.75 o
  -4  14   1      271.79      270.99     23.81 o
  -3  14   1        6.41        5.29     16.45 o
  -2  14   1      366.14      418.87     27.07 o
  -1  14   1      927.45      965.64     37.03 o
   0  14   1     1763.90     1719.55     46.83 o
   1  14   1      519.20      509.17     28.08 o
   2  14   1     9030.63     8816.18    118.80 o
   3  14   1      360.91      354.93     29.78 o
   4  14   1        6.42       16.85     18.72 o
   5  14   1       26.52       30.87     22.54 o
   6  14   1      400.51      357.80     32.88 o
   7  14   1      721.39      795.89     50.97 o
   8  14   1      238.50      307.07     61.49 o
   9  14   1       85.80       90.99     50.54 o
  10  14   1      919.04     1048.23     95.67 o
  11  14   1      111.36       97.31     92.12 o
 -12  15   1      619.88      512.41    119.20 o
 -11  15   1     2373.57     2581.42    208.82 o
 -10  15   1     3044.37     2912.66    139.53 o
  -9  15   1     6673.85     6684.35    211.74 o
  -8  15   1     2701.10     2596.69    122.87 o
  -7  15   1     3909.26     3639.42     89.13 o
  -6  15   1     2489.19     2635.19     78.19 o
  -5  15   1    10183.46    10235.66    167.22 o
  -4  15   1    11181.85    11330.19    190.57 o
  -3  15   1    14959.07    14593.00    177.16 o
  -2  15   1      645.61      639.00     33.22 o
  -1  15   1     9326.15     9346.57    115.79 o
   0  15   1     1363.56     1360.46     47.78 o
   1  15   1    12064.42    11860.86    146.65 o
   2  15   1     4649.18     4370.14     78.50 o
   3  15   1    10166.95    10048.23    138.67 o
   4  15   1     4028.41     4056.80    105.84 o
   5  15   1     3736.93     3996.02    102.32 o
   6  15   1     5174.46     5028.52    151.09 o
   7  15   1     4260.65     4543.91    132.48 o
   8  15   1     4076.28     3925.76    120.72 o
   9  15   1     3127.41     2898.27    150.96 o
  10  15   1     1665.34     1606.99    120.70 o
  11  15   1     1744.18     1749.54    404.56 o
 -11  16   1       60.66      134.45     93.21 o
 -10  16   1       36.82      -26.37     48.01 o
  -9  16   1       40.22       57.56     66.18 o
  -8  16   1      233.07      153.29     56.27 o
  -7  16   1       42.70       -1.84     25.88 o
  -6  16   1       33.75       17.01     33.21 o
  -5  16   1       39.47        7.30     28.62 o
  -4  16   1      358.05      401.33     35.95 o
  -3  16   1     1440.96     1372.54     50.16 o
  -2  16   1      224.98      212.38     28.85 o
  -1  16   1      338.55      379.88     27.57 o
   0  16   1      577.05      507.05     31.68 o
   1  16   1     1227.43     1356.76     47.71 o
   2  16   1      396.98      382.22     30.88 o
   3  16   1     1716.80     1789.70     66.02 o
   4  16   1      298.90      299.84     37.94 o
   5  16   1     1049.65     1066.88     59.83 o
   6  16   1       53.91       45.18     36.10 o
   7  16   1      536.03      471.21     52.57 o
   8  16   1       10.74      -16.86     32.46 o
   9  16   1      503.17      580.18    110.90 o
  10  16   1       53.43        4.30     76.38 o
 -11  17   1     1003.52      807.52    138.94 o
 -10  17   1     5044.87     5203.63    269.63 o
  -9  17   1     4135.76     4069.59    308.53 o
  -8  17   1     7538.13     7927.43    235.07 o
  -7  17   1     3661.36     3740.30    149.35 o
  -6  17   1     3239.59     2964.58    140.53 o
  -5  17   1     2942.30     2777.34    102.60 o
  -4  17   1     9285.89     9005.94    161.37 o
  -3  17   1     4375.91     4357.86     95.87 o
  -2  17   1    12909.88    12987.25    184.24 o
  -1  17   1     1110.11     1115.02     46.84 o
   0  17   1    14484.49    14520.29    206.45 o
   1  17   1     5771.21     5940.49    105.89 o
   2  17   1    12487.96    12680.80    227.45 o
   3  17   1     4120.94     4073.21     94.47 o
   4  17   1     5541.41     5434.96    129.11 o
   5  17   1     1324.00     1217.93     76.93 o
   6  17   1     4923.43     5145.58    144.18 o
   7  17   1     5067.84     5120.58    159.34 o
   8  17   1     4425.44     4819.70    256.59 o
   9  17   1     2321.22     2285.19    151.21 o
  10  17   1      917.91      992.85    365.28 o
 -10  18   1       19.09       14.10     60.85 o
  -9  18   1       44.49       29.57     62.21 o
  -8  18   1       13.24       19.63     54.33 o
  -7  18   1        1.28      -21.08     41.14 o
  -6  18   1        8.72      -30.70     37.58 o
  -5  18   1      119.42       69.95     40.53 o
  -4  18   1      569.74      611.02     49.21 o
  -3  18   1      111.92       52.01     30.05 o
  -2  18   1      321.79      322.38     36.24 o
  -1  18   1      285.01      296.36     32.63 o
   0  18   1        4.52      133.22     27.47 o
   1  18   1        6.24        5.76     25.62 o
   2  18   1     1917.36     1833.82     71.87 o
   3  18   1        4.30      -25.02     29.16 o
   4  18   1      292.17      191.20     39.69 o
   5  18   1      334.05      337.66     59.22 o
   6  18   1       61.83       59.35     45.24 o
   7  18   1       68.04       82.90     45.12 o
   8  18   1      179.99      163.27     45.09 o
   9  18   1       19.47      -70.29     81.48 o
 -10  19   1     2610.52     2512.27    221.17 o
  -9  19   1     6304.33     6860.50    327.33 o
  -8  19   1     2435.25     2399.38    156.97 o
  -7  19   1     4683.67     4669.48    207.34 o
  -6  19   1     2510.17     2763.85    120.47 o
  -5  19   1     7406.82     7193.79    186.96 o
  -4  19   1     7569.90     7279.42    179.08 o
  -3  19   1     9704.37     9106.66    195.60 o
  -2  19   1     2918.22     2905.44    101.54 o
  -1  19   1     6603.61     6793.35    121.52 o
   0  19   1     2318.63     2428.20     75.85 o
   1  19   1     9236.74    10082.40    196.87 o
   2  19   1     7262.71     6856.69    141.85 o
   3  19   1     6155.25     6056.88    162.52 o
   4  19   1     2102.05     1816.41     97.42 o
   5  19   1     1436.13     1172.90     89.50 o
   6  19   1     2422.82     2366.80    123.07 o
   7  19   1     4381.74     4607.08    213.53 o
   8  19   1     2757.98     3061.17    202.73 o
   9  19   1     1949.25     2052.07    203.96 o
  -9  20   1       49.53       18.74     96.97 o
  -8  20   1       65.00       75.57     91.62 o
  -7  20   1       29.32       12.41     53.79 o
  -6  20   1       17.91       20.25     54.91 o
  -5  20   1       19.35      -27.31     41.82 o
  -4  20   1       11.84        1.47     37.45 o
  -3  20   1      621.10      707.87     59.15 o
  -2  20   1       44.21       21.74     30.28 o
  -1  20   1      339.70      377.68     41.28 o
   0  20   1      319.03      373.39     44.54 o
   1  20   1        0.63       16.92     31.78 o
   2  20   1        0.22       -3.89     41.64 o
   3  20   1       99.31      102.93     39.34 o
   4  20   1       33.28      -45.72     46.20 o
   5  20   1      254.40      235.08     64.19 o
   6  20   1      310.85      253.31     65.24 o
   7  20   1      169.39      144.45     88.67 o
   8  20   1       10.97       23.23     47.96 o
  -8  21   1     5537.14     6050.66    434.47 o
  -7  21   1     3251.64     3188.36    160.68 o
  -6  21   1     3586.80     3730.17    189.33 o
  -5  21   1     3824.77     3942.47    167.69 o
  -4  21   1     8763.51     9468.56    266.76 o
  -3  21   1     6708.48     7244.05    163.83 o
  -2  21   1     5357.08     5482.92    128.66 o
  -1  21   1     1183.85     1060.09     64.27 o
   0  21   1     3497.84     3547.72    116.41 o
   1  21   1     4537.10     4225.16    166.71 o
   2  21   1     9489.09     9418.22    181.16 o
   3  21   1     4379.26     4473.29    209.98 o
   4  21   1     2785.61     2945.80    152.89 o
   5  21   1     1526.65     1576.71    116.54 o
   6  21   1     4421.84     4559.31    454.99 o
   7  21   1     2731.27     3125.24    307.23 o
  -7  22   1        1.68      -96.21    109.06 o
  -6  22   1        0.50      -46.81     90.34 o
  -5  22   1      375.91      246.04     96.98 o
  -4  22   1      258.02      391.58     66.56 o
  -3  22   1        5.99       49.03     49.75 o
  -2  22   1        2.39      -38.90     40.10 o
  -1  22   1      221.15      227.18     51.49 o
   0  22   1      676.78      687.17     61.07 o
   1  22   1      652.00      645.29     59.86 o
   2  22   1       54.11       67.34     43.73 o
   3  22   1       17.86      -39.63     47.49 o
   4  22   1       23.03        2.79     55.92 o
   5  22   1      523.79      570.19    103.01 o
   6  22   1        2.17      -63.02     83.26 o
  -6  23   1     1906.08     1990.67    317.20 o
  -5  23   1     3171.50     3035.61    198.67 o
  -4  23   1     3212.17     3112.38    167.74 o
  -3  23   1     4226.60     4335.30    368.98 o
  -2  23   1     1765.04     1765.60    112.81 o
  -1  23   1     2996.72     2790.54    136.70 o
   0  23   1     1771.94     1660.21     94.83 o
   1  23   1     3672.15     3637.85    147.55 o
   2  23   1     4723.65     4814.56    178.69 o
   3  23   1     3263.37     3399.96    253.56 o
   4  23   1      635.05      373.34    115.40 o
   5  23   1     1425.74     1460.75    299.03 o
  -4  24   1       18.44       18.25     89.97 o
  -3  24   1       17.98       -6.27     93.23 o
  -2  24   1        3.25       26.29     72.62 o
  -1  24   1      176.38      360.98     78.47 o
   0  24   1     1092.28      959.88    146.92 o
   1  24   1      311.60      158.63     72.44 o
   2  24   1      213.12      154.67     81.80 o
   3  24   1      248.22      379.35    118.99 o
 -15   0   2     1116.55     1153.89    194.66 o
 -14   0   2     5453.81     5432.88    345.93 o
 -13   0   2     2828.04     3236.51    246.26 o
 -12   0   2    10132.65    10423.68    481.96 o
 -11   0   2     6190.44     5744.84    167.83 o
 -10   0   2     8921.79     9187.21    193.21 o
  -9   0   2     2577.24     2638.82     82.87 o
  -8   0   2    12238.82    12880.47    219.05 o
  -7   0   2    35965.91    37755.10    532.78 o
  -6   0   2     7775.04     7385.71    140.21 o
  -5   0   2    16458.44    16783.20    339.65 o
  -4   0   2    18333.30    19872.88    755.19 o
   1   0   2      330.04      331.34     18.77 o
   2   0   2    27871.85    31984.89    357.04 o
   3   0   2     1871.53     2748.09     48.26 o
   4   0   2    17039.27    18755.06    222.26 o
   5   0   2    16437.14    16348.21    228.30 o
   6   0   2     7620.93     7428.89    113.18 o
   7   0   2     1348.59     1455.80     45.88 o
   8   0   2     2309.91     2351.29    106.83 o
   9   0   2     2680.85     2484.16    136.91 o
  10   0   2     4318.85     4145.31    303.72 o
  11   0   2     2609.76     2700.61    281.44 o
  12   0   2      145.12      155.96    114.92 o
  13   0   2     1099.97     1040.14    207.56 o
 -15   1   2        1.58        4.06     76.70 o
 -14   1   2        5.84      -63.85     63.85 o
 -13   1   2        9.27       27.34     62.95 o
 -12   1   2       72.45        1.71     54.27 o
 -11   1   2     1727.75     1709.61     83.62 o
 -10   1   2      111.63       66.57     18.51 o
  -9   1   2     1740.94     1768.80     44.18 o
  -8   1   2      377.71      373.85     19.75 o
  -7   1   2      215.32      162.09     12.21 o
  -6   1   2       62.04       41.92      8.73 o
  -5   1   2       80.81       82.93      9.28 o
  -4   1   2       11.86       22.19      7.57 o
  -3   1   2    36716.10    41181.09   1471.67 o
   1   1   2    67922.18    62811.07    445.77 o
   2   1   2     3200.68     2336.19     28.76 o
   3   1   2      132.98       85.73      7.68 o
   4   1   2      162.94      304.11     13.42 o
   5   1   2     2394.33     2324.50     36.03 o
   6   1   2     1209.66     1012.70     27.46 o
   7   1   2     1529.58     1511.21     32.98 o
   8   1   2       13.18        3.76     14.16 o
   9   1   2     1259.81     1084.89     98.94 o
  10   1   2      185.33      200.71     75.01 o
  11   1   2      258.51      285.26     85.58 o
  12   1   2       26.20       76.07     74.21 o
  13   1   2       62.50       68.01     89.55 o
 -15   2   2     2416.70     2353.79    186.97 o
 -14   2   2     2136.71     2083.80    165.44 o
 -13   2   2     8298.76     8296.11    303.40 o
 -12   2   2     4253.23     4298.57    194.03 o
 -11   2   2    12372.09    12677.54    258.61 o
 -10   2   2     1590.17     1422.52     47.55 o
  -9   2   2    13239.46    13710.80    176.31 o
  -8   2   2    23148.23    23130.31    278.92 o
  -7   2   2    32222.20    32854.83    327.43 o
  -6   2   2    15379.65    15518.64    159.29 o
  -5   2   2     2637.36     2736.07     41.71 o
  -4   2   2     7611.39     8494.27    120.43 o
  -3   2   2   116193.49   115166.83   1770.89 o
   1   2   2     1158.95     1249.57     18.36 o
   2   2   2    50956.10    51283.78    380.94 o
   3   2   2    34333.57    33879.85    257.24 o
   4   2   2    13222.02    13141.33    122.26 o
   5   2   2     8549.44     8644.57     88.51 o
   6   2   2     2612.25     2671.19     42.99 o
   7   2   2     1513.59     1394.27     31.94 o
   8   2   2     9036.34     9285.98    110.70 o
   9   2   2     5315.39     5431.97    149.64 o
  10   2   2     6171.80     5711.65    213.05 o
  11   2   2      655.58      573.26    106.81 o
  12   2   2      942.61      960.19    134.97 o
  13   2   2      324.56      261.48    152.44 o
 -15   3   2       48.22      -75.79     75.79 o
 -14   3   2      211.09      178.30     80.69 o
 -13   3   2        9.43      -10.86     62.27 o
 -12   3   2      232.72      237.94     70.80 o
 -11   3   2      562.56      381.22     60.59 o
 -10   3   2     1772.83     1823.01     54.78 o
  -9   3   2      257.53      274.85     22.73 o
  -8   3   2      966.56     1066.19     35.58 o
  -7   3   2     1243.40     1376.99     30.47 o
  -6   3   2     2087.18     2057.82     33.31 o
  -5   3   2     1567.59     1591.26     22.20 o
  -4   3   2      190.88      333.10     11.55 o
  -3   3   2    12947.45    12237.05    101.16 o
  -2   3   2    25705.08    26363.70    205.51 o
  -1   3   2     4258.62     5237.14     49.88 o
   0   3   2     5410.15     5889.17     54.07 o
   1   3   2    28900.96    28413.83    229.10 o
   2   3   2    31502.61    32430.57    254.24 o
   3   3   2     8644.27     9125.66     85.86 o
   4   3   2     6107.88     5902.68     65.61 o
   5   3   2      335.96      325.20     20.69 o
   6   3   2      143.70      125.13     13.37 o
   7   3   2       52.00       57.35     12.36 o
   8   3   2      280.45      319.87     26.96 o
   9   3   2      794.80      557.38     56.38 o
  10   3   2       86.79       89.31     70.92 o
  11   3   2      168.23      129.32     76.70 o
  12   3   2      312.20      476.24    105.31 o
  13   3   2        0.13       29.63     92.69 o
 -15   4   2      930.20      961.24    132.02 o
 -14   4   2     4623.12     4661.10    232.27 o
 -13   4   2     1778.38     1719.70    299.03 o
 -12   4   2     5176.52     5386.86    225.94 o
 -11   4   2     1810.57     1732.61     83.43 o
 -10   4   2     8596.02     8604.96    133.97 o
  -9   4   2     6120.87     6014.08     99.21 o
  -8   4   2    14483.04    14630.66    183.30 o
  -7   4   2    16007.01    16384.72    170.00 o
  -6   4   2    10029.96     9688.91    101.97 o
  -5   4   2    20670.04    20179.99    200.81 o
  -4   4   2    25866.07    25620.11    219.91 o
  -3   4   2    22899.54    24662.77    210.46 o
  -2   4   2    17833.26    19006.53    153.74 o
  -1   4   2     1892.91     2529.83     28.90 o
   0   4   2    11088.82    11626.00     95.34 o
   1   4   2      437.72      548.61     16.26 o
   2   4   2    23157.42    24550.58    199.64 o
   3   4   2    20998.79    21458.29    184.49 o
   4   4   2    30161.33    29906.88    266.04 o
   5   4   2    17950.88    18061.40    165.23 o
   6   4   2    10921.11    11144.84    128.54 o
   7   4   2     2971.93     3077.58     55.15 o
   8   4   2     2447.07     2366.71     52.14 o
   9   4   2    10411.56    10226.32    292.50 o
  10   4   2     6258.91     6479.14    279.81 o
  11   4   2     3162.05     2845.04    209.74 o
  12   4   2      685.43      604.40    117.67 o
  13   4   2     1329.06     1275.76    164.11 o
 -15   5   2       91.63      -41.63     76.13 o
 -14   5   2      203.86      153.72     83.79 o
 -13   5   2        1.01      -58.03     58.03 o
 -12   5   2      236.20      240.19     80.33 o
 -11   5   2       10.67      -42.54     42.54 o
 -10   5   2      238.01      298.68     31.01 o
  -9   5   2     4437.46     4665.33     92.98 o
  -8   5   2        6.57        8.38     15.34 o
  -7   5   2      971.47      880.49     30.88 o
  -6   5   2      385.84      466.70     20.35 o
  -5   5   2     2359.35     2485.27     34.12 o
  -4   5   2     8121.10     7836.48     73.98 o
  -3   5   2     2158.41     1533.26     21.98 o
  -2   5   2     4904.34     4256.71     50.85 o
  -1   5   2     6345.77     6077.20     59.97 o
   0   5   2     6386.83     6159.76     60.36 o
   1   5   2     3687.31     3766.83     43.39 o
   2   5   2        7.78       -1.54      6.63 o
   3   5   2    10271.41    10714.78    103.66 o
   4   5   2      600.10      537.70     23.69 o
   5   5   2      119.60       96.04     13.56 o
   6   5   2      544.03      527.60     25.36 o
   7   5   2      823.88      882.54     33.31 o
   8   5   2      102.92       87.53     19.79 o
   9   5   2      445.34      308.38     65.79 o
  10   5   2       35.51      -43.21     63.44 o
  11   5   2       21.39      -18.76     66.34 o
  12   5   2        0.26      -14.45     76.36 o
  13   5   2       42.62       92.75     97.75 o
 -15   6   2      965.29     1039.59    151.27 o
 -14   6   2     1812.73     1800.22    162.09 o
 -13   6   2     4776.69     4927.26    230.51 o
 -12   6   2     1922.39     1789.91    144.65 o
 -11   6   2     9507.49     9272.42    250.18 o
 -10   6   2     1550.32     1507.34     72.11 o
  -9   6   2    10073.70    10121.88    198.98 o
  -8   6   2     7172.28     7496.89    111.26 o
  -7   6   2    15919.83    15742.80    189.63 o
  -6   6   2     4873.30     4627.44     57.93 o
  -5   6   2     6331.55     6363.21     66.96 o
  -4   6   2     7031.59     7603.83     74.05 o
  -3   6   2    11720.40    11608.07    104.43 o
  -2   6   2    34505.80    32919.01    267.11 o
  -1   6   2    29670.66    29176.16    238.85 o
   0   6   2    16642.57    16425.98    142.36 o
   1   6   2     5851.50     5271.44     53.68 o
   2   6   2    14458.47    15134.01    133.58 o
   3   6   2    24044.69    23867.91    205.65 o
   4   6   2    15174.44    14902.92    139.10 o
   5   6   2    13612.15    14095.57    148.18 o
   6   6   2     5442.71     5232.29     75.04 o
   7   6   2     4693.04     4749.20     71.76 o
   8   6   2     7464.76     7405.50    136.12 o
   9   6   2     5526.34     5564.64    193.12 o
  10   6   2     5052.80     4902.73    243.57 o
  11   6   2     1905.03     1523.28    190.56 o
  12   6   2     3166.60     2834.66    221.80 o
  13   6   2     1759.63     2235.24    210.75 o
 -15   7   2       77.30       50.30     85.27 o
 -14   7   2      379.09      385.55     99.34 o
 -13   7   2       31.35       59.81     70.60 o
 -12   7   2        0.13      -55.56     55.56 o
 -11   7   2      317.21      318.49     74.63 o
 -10   7   2     3148.33     2992.97    123.28 o
  -9   7   2      669.45      678.57     36.33 o
  -8   7   2     2471.59     2492.03     54.71 o
  -7   7   2      446.84      404.96     21.03 o
  -6   7   2      415.74      442.81     19.12 o
  -5   7   2      832.82      847.90     25.54 o
  -4   7   2      679.51      630.95     18.32 o
  -3   7   2     1337.50     1384.96     25.89 o
  -2   7   2     1095.63      971.48     23.64 o
  -1   7   2     9793.91    10330.42     98.24 o
   0   7   2        0.21       -0.11      6.71 o
   1   7   2     2296.41     2047.09     30.95 o
   2   7   2     9563.09     9419.34     91.57 o
   3   7   2      746.31      947.57     28.10 o
   4   7   2    13407.08    14092.16    149.75 o
   5   7   2     4774.92     4825.45     69.24 o
   6   7   2      221.20      211.42     18.47 o
   7   7   2       16.85       17.85     13.88 o
   8   7   2      977.80      895.08     47.12 o
   9   7   2      103.08      105.04     33.31 o
  10   7   2       29.15       71.95     73.30 o
  11   7   2      498.26      599.59    113.13 o
  12   7   2      217.23      233.41     96.58 o
  13   7   2       60.80      -39.50     87.41 o
 -14   8   2     3443.23     3819.04    243.31 o
 -13   8   2     1299.63     1472.96    303.13 o
 -12   8   2     2907.82     2926.96    190.15 o
 -11   8   2     1623.94     1559.82    134.67 o
 -10   8   2     7943.78     7559.71    264.43 o
  -9   8   2     2087.25     2158.94     63.63 o
  -8   8   2    12703.47    12449.04    178.62 o
  -7   8   2     5427.79     5557.39     73.41 o
  -6   8   2     9788.27    10130.91    119.28 o
  -5   8   2     6102.48     6382.20     74.93 o
  -4   8   2     5320.71     5067.01     61.32 o
  -3   8   2    11761.65    11906.40    118.41 o
  -2   8   2    19125.70    18920.12    161.28 o
  -1   8   2    44136.04    44304.86    358.91 o
   0   8   2     8489.92     7092.43     76.61 o
   1   8   2    15854.07    14592.28    131.81 o
   2   8   2    14618.10    14603.86    136.31 o
   3   8   2    14347.00    14553.57    141.59 o
   4   8   2    17016.87    17058.27    170.60 o
   5   8   2     7436.82     7278.37     92.00 o
   6   8   2     8774.51     9106.55    111.05 o
   7   8   2     4249.22     4101.41     86.45 o
   8   8   2     7947.03     7766.46    180.49 o
   9   8   2     9166.00     8689.41    202.31 o
  10   8   2     3404.91     3058.25    215.28 o
  11   8   2     4966.00     5043.11    277.59 o
  12   8   2     2653.48     2629.25    232.77 o
  13   8   2     3138.02     3069.55    250.53 o
 -14   9   2      104.95      178.83     95.36 o
 -13   9   2      234.48      235.03     87.71 o
 -12   9   2        5.67      -56.91     56.91 o
 -11   9   2        4.09       33.03     58.44 o
 -10   9   2        0.50       -8.01     46.36 o
  -9   9   2     1760.15     1784.02     74.22 o
  -8   9   2      340.33      361.20     22.46 o
  -7   9   2      872.56      811.19     31.75 o
  -6   9   2      455.77      500.46     30.04 o
  -5   9   2      726.10      701.12     32.19 o
  -4   9   2     1059.07     1091.15     29.33 o
  -3   9   2       32.39       24.13      8.83 o
  -2   9   2      190.13      325.34     17.18 o
  -1   9   2       73.70       26.65     10.08 o
   0   9   2     5954.15     5849.27     65.75 o
   1   9   2     9070.94     8931.75     94.19 o
   2   9   2       90.56       44.41     10.60 o
   3   9   2    10211.93    10227.57    108.84 o
   4   9   2      139.65      114.85     13.06 o
   5   9   2       58.00       56.96     14.98 o
   6   9   2     2486.13     2395.49     53.72 o
   7   9   2      738.01      752.86     37.68 o
   8   9   2        9.36       -9.91     31.79 o
   9   9   2       34.24       14.15     35.51 o
  10   9   2       19.25        3.01     69.96 o
  11   9   2      307.10      380.28    107.92 o
  12   9   2       25.58       48.76     94.04 o
 -14  10   2      761.84      542.38    117.01 o
 -13  10   2     1379.85     1029.00    131.65 o
 -12  10   2     1116.84     1074.47    199.94 o
 -11  10   2     3244.60     2975.06    192.30 o
 -10  10   2     3584.88     3921.89    159.90 o
  -9  10   2     5912.04     5523.99    214.28 o
  -8  10   2     1822.87     1845.69     49.92 o
  -7  10   2    10497.30    10508.09    133.16 o
  -6  10   2     2217.53     2269.83     46.01 o
  -5  10   2    10351.02     9917.50    124.21 o
  -4  10   2     7682.68     7179.72    103.70 o
  -3  10   2     9322.71     8973.05    109.53 o
  -2  10   2    11561.59    10996.12    117.02 o
  -1  10   2    12924.97    13802.68    140.51 o
   0  10   2    13847.26    14819.49    144.56 o
   1  10   2     5389.30     5485.71     72.94 o
   2  10   2    17547.66    18034.46    167.88 o
   3  10   2    13719.71    13260.25    128.64 o
   4  10   2    21161.26    21175.22    223.54 o
   5  10   2    10899.71    10892.96    123.64 o
   6  10   2    10743.36    10609.66    140.17 o
   7  10   2     6016.88     6209.74     98.77 o
   8  10   2     7477.90     7471.53    156.41 o
   9  10   2     8116.60     8288.51    327.48 o
  10  10   2     3616.30     3737.85    241.43 o
  11  10   2     4800.98     5092.82    456.75 o
  12  10   2     4623.14     5301.37    306.77 o
 -14  11   2      330.70      494.84    114.79 o
 -13  11   2       25.37       41.49    114.92 o
 -12  11   2      106.54        5.56     66.20 o
 -11  11   2     1006.94      950.90    119.33 o
 -10  11   2       10.23        4.35     60.76 o
  -9  11   2      653.92      660.27     45.44 o
  -8  11   2      188.58      165.39     26.86 o
  -7  11   2        3.70       14.94     21.14 o
  -6  11   2     2302.59     2249.06     59.70 o
  -5  11   2      865.86      863.08     39.19 o
  -4  11   2      126.89       93.11     14.05 o
  -3  11   2      684.76      699.22     26.77 o
  -2  11   2       25.33        3.90     11.11 o
  -1  11   2       77.77       52.33     12.96 o
   0  11   2      772.61      811.72     28.68 o
   1  11   2     1137.53      976.71     36.13 o
   2  11   2     1249.96     1256.07     48.75 o
   3  11   2       33.59       14.21     14.23 o
   4  11   2       95.60       86.25     16.50 o
   5  11   2     2211.81     2286.42     52.86 o
   6  11   2      148.29      119.41     19.51 o
   7  11   2      285.93      261.73     28.42 o
   8  11   2        9.81      -25.51     25.51 o
   9  11   2       90.57      108.16     54.04 o
  10  11   2      155.85      142.43     50.14 o
  11  11   2      540.40      577.80    155.96 o
  12  11   2      215.50      142.90    174.72 o
 -13  12   2     1527.36     1450.53    159.60 o
 -12  12   2     1266.34     1074.12    198.18 o
 -11  12   2     1466.61     1232.59    119.14 o
 -10  12   2     5485.58     5407.93    390.14 o
  -9  12   2     5089.44     4710.40    113.75 o
  -8  12   2     6152.81     6291.50    131.78 o
  -7  12   2     4372.76     4469.80     82.64 o
  -6  12   2     6147.58     6087.52     87.53 o
  -5  12   2     6200.35     6105.55     89.27 o
  -4  12   2    12541.35    12682.13    155.61 o
  -3  12   2    10891.93    10384.23    126.04 o
  -2  12   2     5795.19     5881.99     78.55 o
  -1  12   2    10573.00    10822.95    116.48 o
   0  12   2     8592.42     8141.31    100.96 o
   1  12   2    13435.73    12743.22    147.89 o
   2  12   2    12663.09    12598.96    139.31 o
   3  12   2     8637.37     8929.74    126.42 o
   4  12   2     5592.95     5879.86    101.15 o
   5  12   2    13188.31    12841.25    207.06 o
   6  12   2    10672.83    10475.06    156.16 o
   7  12   2     3761.95     3651.32     91.20 o
   8  12   2     6432.87     6599.95    137.72 o
   9  12   2     3778.20     3915.44    162.49 o
  10  12   2     2962.51     3095.57    147.18 o
  11  12   2     3518.58     3393.09    254.34 o
  12  12   2     3090.45     3050.02    253.11 o
 -13  13   2      191.11      175.91     93.50 o
 -12  13   2       25.02      103.67     81.25 o
 -11  13   2      436.17      566.91    107.78 o
 -10  13   2       72.89       89.76     55.92 o
  -9  13   2       11.07       -2.73     30.01 o
  -8  13   2      207.18      179.15     34.40 o
  -7  13   2      137.84      139.03     26.62 o
  -6  13   2     3714.45     3798.46     70.94 o
  -5  13   2     4312.51     4155.67     85.15 o
  -4  13   2     1870.81     1889.90     50.55 o
  -3  13   2     1553.36     1508.04     43.53 o
  -2  13   2      133.50      111.65     17.36 o
  -1  13   2       47.56       64.08     15.00 o
   0  13   2     4752.39     4515.58     70.37 o
   1  13   2     1299.25     1343.75     43.65 o
   2  13   2      985.75      987.98     48.58 o
   3  13   2      637.89      608.52     36.26 o
   4  13   2     2244.22     2173.64     68.80 o
   5  13   2     1222.06     1040.23     44.02 o
   6  13   2     1014.45      902.69     45.63 o
   7  13   2       36.24       47.06     33.48 o
   8  13   2        3.10       -7.66     26.20 o
   9  13   2      108.08      137.27     53.26 o
  10  13   2      384.29      425.21     78.66 o
  11  13   2      119.28      103.43     98.26 o
 -13  14   2     2104.56     2056.39    194.43 o
 -12  14   2     1340.12     1489.17    160.43 o
 -11  14   2     3619.06     4056.46    215.93 o
 -10  14   2     3375.80     3183.46    186.25 o
  -9  14   2     3937.01     3918.69    136.66 o
  -8  14   2     2238.75     2254.10    102.30 o
  -7  14   2     5635.26     5556.06    119.82 o
  -6  14   2     1629.89     1879.74     67.67 o
  -5  14   2     6434.56     6272.22    100.15 o
  -4  14   2    10815.29    10316.78    130.42 o
  -3  14   2     1723.57     1772.86     50.97 o
  -2  14   2     7491.67     7016.49     99.25 o
  -1  14   2    12719.61    13012.94    148.24 o
   0  14   2    10566.75    10728.26    128.87 o
   1  14   2    17323.99    17277.54    207.33 o
   2  14   2     5897.11     5779.63     93.27 o
   3  14   2     1876.49     1871.74     61.44 o
   4  14   2     3437.89     3215.96     79.15 o
   5  14   2     5046.82     5216.33    117.49 o
   6  14   2     7913.89     7939.74    176.12 o
   7  14   2     5464.24     5706.32    146.36 o
   8  14   2     3962.71     3993.40    144.42 o
   9  14   2     1882.85     1840.58    121.91 o
  10  14   2     1768.47     1721.41    123.56 o
  11  14   2     2937.74     2822.21    240.81 o
 -12  15   2       13.15       45.87     84.14 o
 -11  15   2       50.60       14.09     64.27 o
 -10  15   2      597.46      581.25     58.23 o
  -9  15   2        1.24       27.40     40.42 o
  -8  15   2       72.01       31.68     40.21 o
  -7  15   2      299.06      289.18     31.46 o
  -6  15   2      551.20      596.09     40.75 o
  -5  15   2      391.24      353.34     27.90 o
  -4  15   2      451.52      445.40     29.61 o
  -3  15   2       91.92       64.75     21.33 o
  -2  15   2      865.28      877.92     38.19 o
  -1  15   2     1175.20     1150.46     40.73 o
   0  15   2      871.17      900.61     37.95 o
   1  15   2       49.38       37.59     21.44 o
   2  15   2       10.69      -11.45     18.78 o
   3  15   2      495.86      507.42     35.73 o
   4  15   2        2.76      -13.45     24.01 o
   5  15   2     1032.52     1049.21     59.53 o
   6  15   2      156.54      193.87     43.27 o
   7  15   2       43.06       -1.21     38.99 o
   8  15   2       95.43       52.63     39.30 o
   9  15   2       81.66       -6.46     59.29 o
  10  15   2      238.47      244.92     74.83 o
 -12  16   2     1117.11     1009.36    147.59 o
 -11  16   2     2543.16     2697.21    384.04 o
 -10  16   2     4456.72     4674.62    158.16 o
  -9  16   2     4345.50     4547.82    154.92 o
  -8  16   2     2519.47     2175.04    113.06 o
  -7  16   2     4364.32     4058.29    102.51 o
  -6  16   2     4575.27     4549.25    106.95 o
  -5  16   2    12880.42    12741.57    188.20 o
  -4  16   2     5937.72     6063.64    108.83 o
  -3  16   2     7153.29     6683.74    108.60 o
  -2  16   2     2671.10     2876.20     71.85 o
  -1  16   2     2598.07     2502.71     62.62 o
   0  16   2    10783.02    10641.13    147.36 o
   1  16   2     5604.42     5464.31     98.38 o
   2  16   2    12769.64    12524.87    171.64 o
   3  16   2     2954.89     3145.33     86.94 o
   4  16   2     2278.39     2229.52     94.02 o
   5  16   2     3926.25     3951.28    114.27 o
   6  16   2     5564.32     5545.33    151.32 o
   7  16   2     3659.15     3632.12    135.32 o
   8  16   2     2080.40     1997.82    101.42 o
   9  16   2     1563.43     1801.74    158.52 o
  10  16   2     1150.47     1231.02    277.92 o
 -11  17   2        1.08       -5.06    107.30 o
 -10  17   2       16.73      -18.02     48.06 o
  -9  17   2        7.11       -9.34     52.13 o
  -8  17   2       34.08       37.70     46.64 o
  -7  17   2      105.92      127.76     37.40 o
  -6  17   2      537.07      616.27     58.35 o
  -5  17   2     2421.06     2163.94     79.74 o
  -4  17   2     1846.10     1790.45     81.56 o
  -3  17   2      152.81      137.19     28.48 o
  -2  17   2       34.70       11.59     22.91 o
  -1  17   2      357.62      472.92     32.96 o
   0  17   2        2.97      -20.20     22.06 o
   1  17   2       97.51       62.14     31.56 o
   2  17   2        2.07      -24.34     24.34 o
   3  17   2      405.95      410.41     40.94 o
   4  17   2     2070.75     2088.28     85.74 o
   5  17   2      790.91      743.91     65.31 o
   6  17   2        4.92       11.45     37.40 o
   7  17   2       28.36       91.63     47.06 o
   8  17   2       96.25       29.99     48.24 o
   9  17   2      100.01       -0.25     88.43 o
 -11  18   2     2796.75     2720.64    226.54 o
 -10  18   2     4862.57     5197.96    197.67 o
  -9  18   2     3491.97     3334.30    160.96 o
  -8  18   2     3132.45     3268.24    206.47 o
  -7  18   2     2111.44     2168.86    119.79 o
  -6  18   2     3774.26     3971.53    140.25 o
  -5  18   2     6767.44     6781.51    145.59 o
  -4  18   2    10366.21    10088.45    177.00 o
  -3  18   2     3885.51     4408.71    106.90 o
  -2  18   2     3494.17     3440.46     87.32 o
  -1  18   2     3163.37     3163.20     97.44 o
   0  18   2     2668.35     2557.31     75.35 o
   1  18   2     7889.47     7534.15    138.36 o
   2  18   2     2437.71     2488.51     83.94 o
   3  18   2     4153.80     4687.42    114.45 o
   4  18   2     1773.19     1905.53     89.65 o
   5  18   2     1269.18     1016.95     84.56 o
   6  18   2     5636.58     5474.86    156.38 o
   7  18   2     3970.90     4253.17    162.45 o
   8  18   2     2181.68     2346.84    140.04 o
   9  18   2      913.27      821.36    188.21 o
 -10  19   2      160.01       91.22     96.34 o
  -9  19   2      291.69      390.95     81.52 o
  -8  19   2        6.71       23.20     51.11 o
  -7  19   2        0.72       -5.15     43.11 o
  -6  19   2      104.18      121.57     44.85 o
  -5  19   2      658.61      788.01     63.39 o
  -4  19   2      330.56      467.98     48.97 o
  -3  19   2       16.93      -28.80     28.80 o
  -2  19   2      143.32      110.17     30.88 o
  -1  19   2        7.38       31.37     26.62 o
   0  19   2      324.18      371.03     40.40 o
   1  19   2      387.97      450.24     43.94 o
   2  19   2      208.17      296.49     42.86 o
   3  19   2        6.44      -12.06     32.12 o
   4  19   2      167.01      230.61     53.32 o
   5  19   2       16.62        0.62     44.69 o
   6  19   2       22.99       17.57     47.91 o
   7  19   2      145.72      138.08     58.04 o
   8  19   2      358.18      397.20     70.05 o
  -9  20   2     2897.09     2843.78    232.10 o
  -8  20   2     1638.49     1316.73    121.30 o
  -7  20   2     2098.34     2019.43    189.85 o
  -6  20   2     3030.08     2999.50    130.76 o
  -5  20   2    11022.21    11000.28    223.39 o
  -4  20   2     4544.81     4318.47    133.42 o
  -3  20   2     2520.51     2210.44     96.51 o
  -2  20   2      663.80      587.74     50.72 o
  -1  20   2     2262.79     2231.57    114.75 o
   0  20   2     6916.08     7552.03    142.43 o
   1  20   2     6319.94     6681.80    135.69 o
   2  20   2     3364.37     3008.33    104.42 o
   3  20   2      393.08      280.21     45.61 o
   4  20   2      803.31      642.34     75.17 o
   5  20   2     1373.56     1493.50    112.32 o
   6  20   2     3994.41     4555.29    357.85 o
   7  20   2     2159.61     2418.13    221.23 o
  -8  21   2      207.41       34.96     93.69 o
  -7  21   2       98.40        2.85     53.83 o
  -6  21   2      203.51       97.60     63.71 o
  -5  21   2       73.59      124.45     47.72 o
  -4  21   2       65.23      121.36     46.89 o
  -3  21   2       36.91       -7.06     37.00 o
  -2  21   2       70.56       45.79     35.72 o
  -1  21   2       34.96       43.01     35.40 o
   0  21   2      944.44      932.94     80.40 o
   1  21   2       82.40      120.57     39.38 o
   2  21   2      162.69      154.76     42.60 o
   3  21   2       66.78       -5.42     42.19 o
   4  21   2       69.74      -24.45     51.98 o
   5  21   2        3.93        4.92     64.32 o
   6  21   2      582.59      452.61    123.71 o
   7  21   2       72.27      -72.70    138.37 o
  -7  22   2     1417.60     1425.17    153.49 o
  -6  22   2     2455.56     2040.24    185.78 o
  -5  22   2     4853.45     4627.29    163.12 o
  -4  22   2     5423.35     5063.22    240.72 o
  -3  22   2     2476.28     2573.67    117.88 o
  -2  22   2     1966.00     2261.16     97.87 o
  -1  22   2     1679.90     1745.34     88.04 o
   0  22   2     4631.75     4591.03    154.96 o
   1  22   2     3830.41     4134.05    145.82 o
   2  22   2     2952.93     3294.97    217.51 o
   3  22   2     1268.63     1383.39    110.43 o
   4  22   2      716.66      727.80    107.67 o
   5  22   2     1355.65     1196.76    133.55 o
  -6  23   2      165.19      234.71    107.36 o
  -5  23   2      692.90      722.46    109.58 o
  -4  23   2       30.87       -3.73     73.12 o
  -3  23   2       25.66       38.74     65.49 o
  -2  23   2       11.80      -38.15     48.71 o
  -1  23   2      653.38      890.00     84.26 o
   0  23   2      658.67      675.24     68.53 o
   1  23   2      439.51      586.03     65.40 o
   2  23   2       81.85       98.01     56.84 o
   3  23   2       83.20      119.43    100.66 o
   4  23   2       25.09      -20.23     85.54 o
  -4  24   2     3102.99     3685.38    272.06 o
  -3  24   2     1550.24     1796.03    191.85 o
  -2  24   2      890.55      914.11    117.45 o
  -1  24   2     2216.73     2184.41    143.12 o
   0  24   2     2658.78     2616.05    277.33 o
   1  24   2     4064.39     4651.18    324.24 o
   2  24   2     2158.67     3010.73    245.06 o
 -16   1   3     1332.45     1261.21    141.36 o
 -15   1   3     3040.91     2641.08    200.52 o
 -14   1   3     3945.25     3860.90    191.41 o
 -13   1   3     3367.94     3122.77    159.62 o
 -12   1   3     5265.54     4917.25    128.92 o
 -11   1   3     4118.66     4134.21     76.79 o
 -10   1   3     3831.27     3761.75     66.36 o
  -9   1   3     5799.30     5650.26    100.63 o
  -8   1   3     6964.24     6815.32     88.33 o
  -7   1   3    11713.09    12051.86    173.19 o
  -6   1   3    11658.96    11821.00    201.83 o
  -5   1   3    25281.31    26268.85    705.55 o
  -4   1   3    15192.68    15163.52    575.77 o
  -3   1   3    15994.31    17189.70    297.26 o
  -2   1   3    15312.39    17507.10    143.20 o
  -1   1   3    19313.98    21385.38    170.47 o
   0   1   3    20119.94    20157.34    155.15 o
   1   1   3     6227.45     6484.37     58.16 o
   2   1   3     8370.24     8290.90     73.38 o
   3   1   3    18869.04    18738.41    152.65 o
   4   1   3    11223.85    10917.52    107.37 o
   5   1   3     2539.11     2426.41     45.10 o
   6   1   3     1353.42     1354.22     39.21 o
   7   1   3     3795.04     3774.72     57.31 o
   8   1   3     8571.70     8467.32    141.84 o
   9   1   3     3580.54     3179.23    142.95 o
  10   1   3     2522.38     2428.17    192.29 o
  11   1   3      971.79     1000.24    185.28 o
  12   1   3      726.73      930.65    185.28 o
  13   1   3     1426.91     1550.52    186.12 o
 -16   2   3        1.89      -65.78     76.43 o
 -15   2   3      771.13      794.17    114.35 o
 -14   2   3      243.39      124.36     69.89 o
 -13   2   3      203.69      305.36     71.25 o
 -12   2   3        0.26      -12.31     30.35 o
 -11   2   3      221.18      278.00     24.88 o
 -10   2   3      673.89      698.99     32.75 o
  -9   2   3     2581.93     2495.74     49.67 o
  -8   2   3      612.21      605.77     20.64 o
  -7   2   3      274.47      334.08     18.32 o
  -6   2   3       20.17       44.38     12.76 o
  -5   2   3       69.21       61.64     12.60 o
  -4   2   3     3377.51     3056.60     62.96 o
  -3   2   3    22241.29    20913.76    221.91 o
  -2   2   3      498.30      888.87     17.35 o
  -1   2   3      437.06      391.38     11.12 o
   0   2   3      781.93      539.79     13.88 o
   1   2   3     4102.60     3637.33     38.48 o
   2   2   3      511.58      778.31     22.62 o
   3   2   3     1088.77      998.01     23.32 o
   4   2   3      441.22      464.35     19.66 o
   5   2   3      301.37      310.16     17.22 o
   6   2   3       73.57       75.70     12.31 o
   7   2   3        1.30       -1.70     13.05 o
   8   2   3      216.56      208.33     23.40 o
   9   2   3        8.26      -22.02     40.29 o
  10   2   3      464.15      419.91     96.63 o
  11   2   3       15.72       41.72     75.04 o
  12   2   3        5.22      -26.38     76.29 o
  13   2   3       78.69      122.80    106.05 o
 -16   3   3     1018.08      965.85    143.65 o
 -15   3   3     1948.30     1992.53    164.76 o
 -14   3   3     4726.36     4506.39    212.41 o
 -13   3   3     5004.42     4612.16    203.46 o
 -12   3   3     4616.47     4882.94    131.41 o
 -11   3   3     4925.01     4920.55    125.23 o
 -10   3   3     2575.25     2674.85     60.24 o
  -9   3   3    13541.92    13859.49    178.90 o
  -8   3   3     5039.32     4732.99     67.07 o
  -7   3   3    19393.36    19910.94    211.16 o
  -6   3   3     3506.21     3455.07     52.08 o
  -5   3   3     4283.09     5156.26     75.55 o
  -4   3   3    12144.64    13341.74    134.95 o
  -3   3   3     8848.50     9100.96     78.92 o
  -2   3   3    32008.94    31373.36    259.03 o
  -1   3   3    71982.02    69384.30    505.93 o
   0   3   3    10159.11     9429.25     83.49 o
   1   3   3     2355.88     2308.10     39.53 o
   2   3   3    22551.20    22918.98    188.07 o
   3   3   3     2089.75     2055.83     32.97 o
   4   3   3    12389.68    12391.39    120.25 o
   5   3   3     2029.20     2091.21     43.92 o
   6   3   3     2484.05     2629.98     52.27 o
   7   3   3     5847.75     5798.64     80.86 o
   8   3   3    15554.26    15206.52    194.41 o
   9   3   3     8325.44     8256.85    182.84 o
  10   3   3     2803.56     2498.52    195.26 o
  11   3   3     1086.55      984.59    137.58 o
  12   3   3     1062.15      911.77    140.40 o
  13   3   3     1129.30     1198.63    170.21 o
 -15   4   3      235.89      210.17     87.02 o
 -14   4   3      327.83      434.04     91.98 o
 -13   4   3        7.24      -49.19     53.05 o
 -12   4   3       18.74      -32.74     36.22 o
 -11   4   3       10.06      -20.12     20.12 o
 -10   4   3     1863.53     1927.87     58.78 o
  -9   4   3      469.42      510.23     27.31 o
  -8   4   3     1696.18     1689.79     39.55 o
  -7   4   3      594.37      571.02     20.22 o
  -6   4   3       28.42       84.56     12.55 o
  -5   4   3      266.13      285.13     10.42 o
  -4   4   3     3600.72     4121.61     58.72 o
  -3   4   3     1984.39     2381.26     29.13 o
  -2   4   3     1916.04     2248.90     29.13 o
  -1   4   3      264.02      320.31     11.25 o
   0   4   3       61.04        6.76      5.56 o
   1   4   3     1690.28     1869.87     28.13 o
   2   4   3      164.16      146.15     10.47 o
   3   4   3      144.20      144.50     11.34 o
   4   4   3     2573.77     2603.00     48.04 o
   5   4   3       46.85       53.81     11.85 o
   6   4   3      159.80      127.88     16.16 o
   7   4   3       27.98       11.53     14.54 o
   8   4   3      649.61      618.66     34.10 o
   9   4   3      841.60      880.68     65.16 o
  10   4   3       85.16       -7.15    174.72 o
  11   4   3      664.82      614.64    118.71 o
  12   4   3       59.51       47.34     85.82 o
  13   4   3       24.66      -31.86     98.34 o
 -15   5   3     1839.48     1716.86    157.12 o
 -14   5   3     6267.44     5900.96    253.40 o
 -13   5   3     2352.01     2664.81    170.40 o
 -12   5   3     5537.99     5093.87    220.59 o
 -11   5   3     3124.73     3396.08    104.48 o
 -10   5   3     7325.39     7083.29    128.27 o
  -9   5   3     6827.85     6910.52    115.55 o
  -8   5   3    10855.07    11140.38    160.67 o
  -7   5   3     9378.82     9268.98    120.85 o
  -6   5   3    15640.68    16179.30    164.17 o
  -5   5   3    42216.98    44858.68    436.15 o
  -4   5   3    15084.13    15477.12    138.13 o
  -3   5   3    18511.14    19291.12    162.65 o
  -2   5   3    17212.00    18042.06    159.42 o
  -1   5   3    10006.77     9755.05     91.59 o
   0   5   3    25575.54    24637.11    198.20 o
   1   5   3    14043.16    12796.60    113.79 o
   2   5   3     9335.04     9805.81     91.97 o
   3   5   3    31828.64    33313.34    279.07 o
   4   5   3    11083.37    11624.44    119.51 o
   5   5   3    18982.64    19586.10    195.70 o
   6   5   3     4095.66     4100.50     67.75 o
   7   5   3     3580.78     3659.00     66.04 o
   8   5   3     7941.69     7767.46    121.31 o
   9   5   3     6995.90     6765.23    167.25 o
  10   5   3     2806.89     2821.22    300.20 o
  11   5   3     2585.31     2653.46    214.59 o
  12   5   3     1899.19     1987.15    196.60 o
 -15   6   3      910.76     1078.80    132.85 o
 -14   6   3      180.80      145.79     78.66 o
 -13   6   3      145.98      123.13     66.09 o
 -12   6   3      538.81      624.76     92.64 o
 -11   6   3      395.43      274.63     57.00 o
 -10   6   3      857.97      886.84     54.56 o
  -9   6   3     7377.31     7284.54    115.48 o
  -8   6   3      217.90      177.10     21.19 o
  -7   6   3      107.47      147.24     18.06 o
  -6   6   3       31.52        1.33      9.50 o
  -5   6   3      270.32      405.59     14.40 o
  -4   6   3     7803.64     7738.60     74.87 o
  -3   6   3      613.90      721.62     19.45 o
  -2   6   3      285.95      557.83     16.81 o
  -1   6   3     1719.95     1313.35     30.78 o
   0   6   3     8586.60     9328.03     88.35 o
   1   6   3     4927.44     4011.58     55.81 o
   2   6   3      298.91      257.59     14.67 o
   3   6   3     4139.45     4136.53     64.74 o
   4   6   3      381.56      285.72     17.66 o
   5   6   3      410.31      440.65     22.58 o
   6   6   3      172.06      160.99     16.94 o
   7   6   3       98.89       84.22     18.53 o
   8   6   3        9.37      -20.36     20.36 o
   9   6   3      127.02      138.09     38.35 o
  10   6   3     1822.50     1600.79    196.42 o
  11   6   3      185.46      201.20     94.35 o
  12   6   3       42.33       92.56     92.86 o
 -15   7   3     1352.23     1310.64    146.79 o
 -14   7   3     2844.82     2808.88    338.31 o
 -13   7   3     2586.94     2581.51    174.95 o
 -12   7   3     2462.96     2545.77    226.91 o
 -11   7   3     3297.91     3089.02    147.44 o
 -10   7   3     1568.68     1664.46     63.94 o
  -9   7   3    11604.41    11425.32    176.66 o
  -8   7   3    16113.20    15846.16    200.02 o
  -7   7   3     9594.51     9594.98    131.25 o
  -6   7   3     9505.77     9380.73    105.97 o
  -5   7   3     9202.61     9412.67    102.65 o
  -4   7   3    19945.92    19064.84    163.32 o
  -3   7   3    24665.29    23941.96    201.16 o
  -2   7   3     8673.35     8479.60     83.84 o
  -1   7   3     5578.06     5731.91     63.20 o
   0   7   3     3419.98     4092.16     51.57 o
   1   7   3     4620.38     5281.84     59.83 o
   2   7   3    24703.04    23781.38    214.47 o
   3   7   3     7627.93     6860.80     76.52 o
   4   7   3    33549.84    33217.91    303.29 o
   5   7   3     4540.28     4302.08     64.20 o
   6   7   3    10580.72    10676.92    136.55 o
   7   7   3     5164.15     5112.20     90.09 o
   8   7   3    10988.40    11126.56    180.16 o
   9   7   3     4634.13     5094.67    179.73 o
  10   7   3     2867.83     2268.21    194.15 o
  11   7   3     1316.92     1235.52    157.31 o
  12   7   3     2316.92     2760.15    829.06 o
 -15   8   3      239.99      156.04     91.40 o
 -14   8   3      439.60      231.90    106.12 o
 -13   8   3        0.71      -20.92     63.43 o
 -12   8   3        9.54      -16.57     55.48 o
 -11   8   3      728.74      708.69    149.07 o
 -10   8   3     2318.67     2221.58    107.19 o
  -9   8   3       67.02       42.63     22.38 o
  -8   8   3     7654.45     7591.58    121.79 o
  -7   8   3      293.75      345.01     18.95 o
  -6   8   3      744.86      743.60     25.86 o
  -5   8   3      142.61      114.99     12.91 o
  -4   8   3      155.25      140.81     11.66 o
  -3   8   3    12683.17    12943.09    127.29 o
  -2   8   3      933.81      956.73     25.38 o
  -1   8   3     2015.24     2483.59     38.07 o
   0   8   3      386.96      277.30     15.38 o
   1   8   3     3344.24     3004.26     45.26 o
   2   8   3      852.25      939.43     28.38 o
   3   8   3      381.39      259.31     17.68 o
   4   8   3     3180.33     3371.26     58.72 o
   5   8   3      149.33      153.86     18.12 o
   6   8   3       30.35        9.77     15.56 o
   7   8   3       30.42      -18.81     19.98 o
   8   8   3      102.16       61.98     27.33 o
   9   8   3        3.80      -43.61     43.61 o
  10   8   3       88.36       17.20     41.57 o
  11   8   3      373.46      500.07    115.65 o
  12   8   3      269.73      173.04    106.64 o
 -15   9   3      705.17      721.38    125.86 o
 -14   9   3     3140.86     3096.19    210.10 o
 -13   9   3     2100.25     2027.71    162.06 o
 -12   9   3     5594.96     5069.45    257.40 o
 -11   9   3     3616.95     3637.92    266.36 o
 -10   9   3     7937.31     8052.18    248.18 o
  -9   9   3     4838.89     4706.74     97.30 o
  -8   9   3    16533.54    16179.69    220.50 o
  -7   9   3    11381.49    11197.84    141.61 o
  -6   9   3     8129.04     7617.09    136.98 o
  -5   9   3    21923.67    22154.13    209.68 o
  -4   9   3    12909.40    12547.09    130.66 o
  -3   9   3    19019.76    18649.84    177.42 o
  -2   9   3    28414.13    29312.47    255.49 o
  -1   9   3    12723.42    12835.26    122.72 o
   0   9   3    33327.52    33498.77    289.60 o
   1   9   3    29585.72    29446.25    260.97 o
   2   9   3    11435.30    11669.66    125.17 o
   3   9   3    22752.04    22845.89    211.80 o
   4   9   3     6552.81     6483.58     94.36 o
   5   9   3    16910.17    17361.54    182.00 o
   6   9   3    11873.80    11980.40    163.62 o
   7   9   3     8838.57     8995.27    146.33 o
   8   9   3     8933.20     8659.13    166.07 o
   9   9   3     6196.14     5876.70    231.49 o
  10   9   3     3475.13     3453.44    189.88 o
  11   9   3     4739.39     5552.84    548.21 o
  12   9   3     2196.15     1887.15    199.81 o
 -14  10   3       95.21      195.84     88.54 o
 -13  10   3       51.95       63.27     72.69 o
 -12  10   3      975.93     1031.18    119.52 o
 -11  10   3       93.11      155.14     60.92 o
 -10  10   3       47.30       39.74     47.73 o
  -9  10   3     5063.22     4950.21    126.21 o
  -8  10   3       13.15       11.92     15.67 o
  -7  10   3       80.17       35.69     14.80 o
  -6  10   3     5096.05     4983.95    107.38 o
  -5  10   3       29.47       40.03     11.62 o
  -4  10   3     2913.73     3009.05     49.13 o
  -3  10   3     1647.23     1419.15     36.23 o
  -2  10   3        0.10       12.15     10.69 o
  -1  10   3     1924.07     2049.63     40.57 o
   0  10   3     6715.56     6888.56     82.79 o
   1  10   3     7733.48     8126.68     97.51 o
   2  10   3     2312.88     2245.24     48.27 o
   3  10   3     3643.99     3847.40     66.04 o
   4  10   3     3767.16     3839.44     69.47 o
   5  10   3       39.99       34.11     18.49 o
   6  10   3      206.74      228.34     29.06 o
   7  10   3        8.97        0.18     24.51 o
   8  10   3      197.49      244.79     36.17 o
   9  10   3        8.10        6.89     51.24 o
  10  10   3      263.70      177.89     56.60 o
  11  10   3       22.91       26.26     92.13 o
  12  10   3        3.46       70.38    105.98 o
 -14  11   3     1585.40     1963.16    229.25 o
 -13  11   3     3060.35     2944.92    206.39 o
 -12  11   3     1858.34     1971.16    159.49 o
 -11  11   3     3296.35     3664.69    164.17 o
 -10  11   3     3826.32     3669.20    214.62 o
  -9  11   3     4064.66     4046.18    276.80 o
  -8  11   3    13356.83    13298.76    170.31 o
  -7  11   3    16005.21    15724.74    184.73 o
  -6  11   3     9121.22     8650.75    185.15 o
  -5  11   3    14260.69    13846.57    152.11 o
  -4  11   3    14439.70    14617.84    159.46 o
  -3  11   3     8834.89     8697.99    104.32 o
  -2  11   3     8357.22     7690.59     89.71 o
  -1  11   3    21730.78    20670.79    199.16 o
   0  11   3    22813.65    21505.07    222.35 o
   1  11   3    19711.33    19630.08    202.08 o
   2  11   3    21945.10    21672.81    253.12 o
   3  11   3     5361.92     5415.26     89.72 o
   4  11   3    17429.43    17847.54    224.22 o
   5  11   3    13197.84    12977.17    168.17 o
   6  11   3    13881.67    13605.53    203.48 o
   7  11   3     5552.81     5831.83    120.36 o
   8  11   3     5688.61     5842.80    172.72 o
   9  11   3     1642.13     1638.44    122.22 o
  10  11   3     4796.48     4954.03    196.63 o
  11  11   3     2746.32     2821.02    238.75 o
 -14  12   3       44.49       23.74     82.27 o
 -13  12   3      381.29      365.10     96.18 o
 -12  12   3      145.31       28.64     99.68 o
 -11  12   3      645.54      608.15    130.67 o
 -10  12   3     1098.72     1039.19     93.37 o
  -9  12   3      363.34      332.09     36.70 o
  -8  12   3     1880.50     1845.49     62.01 o
  -7  12   3     4413.51     4260.96     78.53 o
  -6  12   3     4232.92     4046.74    100.64 o
  -5  12   3      660.34      671.87     28.01 o
  -4  12   3      795.20      646.92     28.39 o
  -3  12   3        3.36        4.46     12.19 o
  -2  12   3      666.06      529.96     26.31 o
  -1  12   3     6463.52     6034.81     81.95 o
   0  12   3      233.23      163.70     19.62 o
   1  12   3       14.22       26.35     15.66 o
   2  12   3     3501.43     3569.74     67.93 o
   3  12   3     1731.41     1829.70     51.17 o
   4  12   3        2.30       -0.71     19.42 o
   5  12   3       60.15       69.94     22.37 o
   6  12   3       17.01       18.29     23.89 o
   7  12   3       61.65       37.68     34.08 o
   8  12   3        1.34       65.31     36.67 o
   9  12   3       59.55       60.05     57.99 o
  10  12   3       31.52      119.72     62.81 o
  11  12   3        9.94       -6.37     95.09 o
 -13  13   3     1329.98     1402.70    157.24 o
 -12  13   3     2902.57     2717.08    200.33 o
 -11  13   3     4646.70     4387.59    184.82 o
 -10  13   3     5577.39     5804.10    203.98 o
  -9  13   3     3162.13     3201.54    100.31 o
  -8  13   3     5035.40     5121.60    125.94 o
  -7  13   3     4457.11     4298.04    122.16 o
  -6  13   3     2758.99     2816.68     69.76 o
  -5  13   3    14502.52    14749.29    172.94 o
  -4  13   3    10475.54     9950.36    123.14 o
  -3  13   3    10081.56     9965.02    119.94 o
  -2  13   3     9449.94     9602.78    117.24 o
  -1  13   3     8171.76     8241.42    118.76 o
   0  13   3     6644.01     6722.95     96.23 o
   1  13   3    16309.69    16711.22    187.34 o
   2  13   3     4888.59     5115.17    110.80 o
   3  13   3     7965.72     8366.55    129.73 o
   4  13   3     6311.36     6404.85    110.00 o
   5  13   3     6908.39     6901.33    130.23 o
   6  13   3     7427.12     7276.06    144.56 o
   7  13   3     6368.75     6109.43    242.90 o
   8  13   3     2278.03     2400.65    104.03 o
   9  13   3     3290.84     3492.11    288.27 o
  10  13   3     1937.24     1948.59    198.37 o
  11  13   3     4076.59     3999.58    290.00 o
 -13  14   3       79.16       53.20     87.24 o
 -12  14   3      899.13      824.01    145.02 o
 -11  14   3      145.96      133.80     63.95 o
 -10  14   3       47.50       21.38     53.36 o
  -9  14   3      233.50      233.69     37.62 o
  -8  14   3      505.86      393.55     41.56 o
  -7  14   3      532.53      599.59     48.26 o
  -6  14   3     3373.38     3332.56     78.51 o
  -5  14   3        1.96      -13.28     14.85 o
  -4  14   3     2185.16     2067.76     54.65 o
  -3  14   3       46.10       23.01     16.67 o
  -2  14   3     4469.07     4654.19     85.91 o
  -1  14   3       93.93       66.27     17.64 o
   0  14   3     3127.46     3326.64     68.90 o
   1  14   3     1569.97     1657.78     53.40 o
   2  14   3       89.25       58.36     20.30 o
   3  14   3     1902.85     1969.85     64.84 o
   4  14   3      359.87      394.29     46.91 o
   5  14   3       23.21       38.64     27.34 o
   6  14   3      219.10      274.51     43.55 o
   7  14   3       51.48       55.55     39.71 o
   8  14   3        4.20      -27.58     40.63 o
   9  14   3       38.54      -56.82     59.30 o
  10  14   3        5.94        0.01     59.44 o
 -13  15   3     1272.26     1111.71    155.38 o
 -12  15   3     1225.23     1024.22    139.74 o
 -11  15   3     5203.22     5521.70    238.59 o
 -10  15   3     3030.39     2958.32    162.36 o
  -9  15   3     3333.48     3486.95    206.45 o
  -8  15   3     4067.24     4022.19    138.00 o
  -7  15   3     8267.53     8162.72    210.68 o
  -6  15   3     4761.90     5059.00    101.60 o
  -5  15   3    11266.05    11209.00    158.12 o
  -4  15   3     5650.00     5726.03    104.28 o
  -3  15   3     3668.75     3640.32     72.44 o
  -2  15   3     5039.19     5217.73     85.26 o
  -1  15   3     3580.60     3439.77     65.54 o
   0  15   3    11641.23    11518.02    155.75 o
   1  15   3     9268.16     9262.01    174.66 o
   2  15   3     5637.22     5950.12     98.87 o
   3  15   3     1640.93     1804.51     71.10 o
   4  15   3     3768.52     3981.52    108.64 o
   5  15   3     7008.89     7349.14    149.33 o
   6  15   3     8495.68     8879.58    201.24 o
   7  15   3     3203.39     3133.38    119.98 o
   8  15   3     2155.18     2027.71    106.02 o
   9  15   3      709.07      754.86    100.85 o
  10  15   3     2980.69     2828.96    245.59 o
 -12  16   3       40.25       43.14     83.91 o
 -11  16   3      341.14      450.22     92.52 o
 -10  16   3      218.16      245.73     50.08 o
  -9  16   3        3.21      -27.41     37.91 o
  -8  16   3        2.01      -38.69     38.69 o
  -7  16   3     1784.20     1901.79     73.81 o
  -6  16   3       90.86       97.55     29.46 o
  -5  16   3     3052.23     2973.14     88.10 o
  -4  16   3     2385.83     2283.71     74.45 o
  -3  16   3      541.84      487.83     32.45 o
  -2  16   3      367.01      274.46     26.42 o
  -1  16   3     1579.86     1697.60     51.66 o
   0  16   3      130.31       82.22     24.79 o
   1  16   3     2055.01     1970.55     65.05 o
   2  16   3        0.10      -22.90     24.58 o
   3  16   3       47.51       86.98     30.62 o
   4  16   3      510.11      569.86     49.46 o
   5  16   3       60.14       70.90     35.95 o
   6  16   3       81.86       66.39     43.24 o
   7  16   3       25.58       11.89     44.04 o
   8  16   3      317.76      307.42     58.82 o
   9  16   3      364.55      352.51    116.54 o
 -12  17   3     2544.83     2767.74    223.32 o
 -11  17   3     3179.38     2672.88    213.19 o
 -10  17   3     3023.02     3158.64    132.26 o
  -9  17   3     1553.97     1577.23    104.98 o
  -8  17   3     1670.91     1734.26    103.80 o
  -7  17   3     3558.10     3371.88    123.55 o
  -6  17   3     3235.91     3061.44    113.49 o
  -5  17   3     5533.43     5255.24    114.40 o
  -4  17   3     3262.08     3375.08     94.71 o
  -3  17   3     3673.29     3635.00     87.52 o
  -2  17   3     2218.81     2316.86     69.67 o
  -1  17   3     6697.90     6806.04    107.35 o
   0  17   3     4197.52     3954.69     97.30 o
   1  17   3     6351.39     6535.30    125.30 o
   2  17   3     4069.25     4070.66     98.98 o
   3  17   3     2257.76     2349.85     91.70 o
   4  17   3      879.26      855.39     59.06 o
   5  17   3     3997.78     3978.38    152.69 o
   6  17   3     3392.61     3221.64    126.67 o
   7  17   3     2709.32     2961.97    143.85 o
   8  17   3      716.66      677.70     82.08 o
   9  17   3     1405.54     1697.63    398.11 o
 -11  18   3       49.58      154.98    100.24 o
 -10  18   3       28.59       46.54     52.02 o
  -9  18   3        4.99      -18.57     58.34 o
  -8  18   3      244.94      234.48    105.63 o
  -7  18   3        6.92      -31.60     34.48 o
  -6  18   3      483.37      538.27     52.88 o
  -5  18   3       60.19       19.03     34.48 o
  -4  18   3      853.48      732.24     51.20 o
  -3  18   3        0.78       -2.14     27.37 o
  -2  18   3     1519.39     1380.48     56.67 o
  -1  18   3      281.73      217.93     37.47 o
   0  18   3      618.55      601.41     44.62 o
   1  18   3      311.51      340.41     39.47 o
   2  18   3       89.37       55.24     30.17 o
   3  18   3      148.77      148.06     40.06 o
   4  18   3      345.66      364.02     54.66 o
   5  18   3       79.52       69.78     44.85 o
   6  18   3      213.94      257.69     58.72 o
   7  18   3       24.46        1.64     52.71 o
   8  18   3        8.45       18.92     57.26 o
 -10  19   3     2584.25     2516.72    143.50 o
  -9  19   3     2123.23     1988.90    182.95 o
  -8  19   3     1256.02     1253.63    103.08 o
  -7  19   3     1038.61     1108.38     82.42 o
  -6  19   3     3970.83     4326.56    126.36 o
  -5  19   3     4150.50     4096.13    162.17 o
  -4  19   3     3062.96     2952.91    103.40 o
  -3  19   3     2758.27     2457.12    112.14 o
  -2  19   3     2087.73     1966.26     79.35 o
  -1  19   3     4072.95     4141.33    102.36 o
   0  19   3     5733.99     6039.67    122.79 o
   1  19   3     4132.44     4112.46    134.07 o
   2  19   3     1077.86     1125.38     65.27 o
   3  19   3      365.50      337.21     48.06 o
   4  19   3     1331.35     1168.24     84.29 o
   5  19   3     2370.50     2455.05    167.23 o
   6  19   3     5528.48     5531.88    175.15 o
   7  19   3      279.22      194.20    107.78 o
 -10  20   3      160.95      122.44    103.19 o
  -9  20   3       80.95      -23.20    102.02 o
  -8  20   3      367.35      285.24     76.08 o
  -7  20   3       21.82       14.71     45.72 o
  -6  20   3      178.10      188.87     52.16 o
  -5  20   3       23.96      -18.24     36.91 o
  -4  20   3       65.76       36.89     37.02 o
  -3  20   3      472.22      508.14     55.49 o
  -2  20   3       13.37       54.72     32.56 o
  -1  20   3      294.04      263.89     41.19 o
   0  20   3      233.61      226.26     39.67 o
   1  20   3      237.74      141.53     39.38 o
   2  20   3      381.02      337.80     47.22 o
   3  20   3       42.95       28.78     43.98 o
   4  20   3       66.79       93.04     60.14 o
   5  20   3       23.20       38.68     56.40 o
   6  20   3       57.22       -9.56     89.45 o
   7  20   3      541.59      551.72    133.68 o
  -9  21   3     1650.86     1940.28    196.39 o
  -8  21   3      632.27      655.59    131.00 o
  -7  21   3      347.70      268.89     62.74 o
  -6  21   3     2403.21     2329.32    145.39 o
  -5  21   3     4036.19     4273.31    144.94 o
  -4  21   3     2273.16     2556.64    103.43 o
  -3  21   3      955.77     1061.95     68.52 o
  -2  21   3      577.41      509.68     52.71 o
  -1  21   3     2727.14     2646.06     97.59 o
   0  21   3     2008.51     1910.06     91.06 o
   1  21   3     1771.55     1889.52     99.00 o
   2  21   3     1028.95     1068.10    104.45 o
   3  21   3     1217.33     1181.96     92.83 o
   4  21   3      660.03      666.37     86.53 o
   5  21   3     2277.96     1937.61    161.49 o
   6  21   3      529.23      473.46    131.33 o
  -8  22   3       43.03        6.04    117.26 o
  -7  22   3      466.44      358.49     71.29 o
  -6  22   3      247.08      144.42     68.22 o
  -5  22   3      175.32      116.83     54.50 o
  -4  22   3      291.92      238.35     59.54 o
  -3  22   3      289.80      294.79     56.97 o
  -2  22   3       41.82        5.37     39.74 o
  -1  22   3      388.95      410.18     58.10 o
   0  22   3       14.86       36.76     40.55 o
   1  22   3       41.43        1.04     39.57 o
   2  22   3      187.20      171.21     59.45 o
   3  22   3      201.17      221.64    215.77 o
   4  22   3        9.24      138.65     97.11 o
   5  22   3      153.16      167.72    116.68 o
  -6  23   3     2413.69     2708.05    232.40 o
  -5  23   3     2783.14     2632.10    257.48 o
  -4  23   3     1993.34     1755.98    128.91 o
  -3  23   3     1161.63     1107.27    145.32 o
  -2  23   3     1931.91     1939.02    106.35 o
  -1  23   3     1809.33     1615.12     93.48 o
   0  23   3     3974.43     3784.02    142.11 o
   1  23   3     1666.88     1684.26    128.88 o
   2  23   3     3064.52     3297.51    190.32 o
   3  23   3      778.25      652.98    128.70 o
   4  23   3     1928.50     1939.26    201.54 o
  -5  24   3        0.03      -61.42     97.33 o
  -4  24   3        4.04       -3.75     99.41 o
  -3  24   3       21.13       38.64     92.00 o
  -2  24   3      337.88      382.13    199.25 o
  -1  24   3      227.41      271.71     76.57 o
   0  24   3      135.43      170.09    103.17 o
   1  24   3      335.36      521.74    103.00 o
   2  24   3      153.83      322.09    150.10 o
 -16   0   4     1143.44     1272.32    185.28 o
 -15   0   4     2703.05     3127.46    265.02 o
 -14   0   4     3680.01     3868.57    256.81 o
 -13   0   4     4245.99     4286.97    237.46 o
 -12   0   4     2106.23     1927.01    107.71 o
 -11   0   4     1061.78     1011.64     44.58 o
 -10   0   4      847.47     1016.62     62.73 o
  -9   0   4     7204.88     7555.81    176.41 o
  -8   0   4     2757.22     2920.52     91.89 o
  -7   0   4     3445.01     3629.43    150.80 o
  -6   0   4     1561.75     1708.55    124.30 o
  -5   0   4    27958.05    28056.80   1028.41 o
  -4   0   4     2958.93     3365.17    119.61 o
  -3   0   4    14392.36    16266.99    209.27 o
  -2   0   4    28393.36    30541.98    362.04 o
  -1   0   4    11455.44    10225.91    120.13 o
   0   0   4     2835.82     1792.44     43.31 o
   1   0   4    28368.59    26920.34    294.52 o
   2   0   4    16819.63    18742.34    216.41 o
   3   0   4    11046.98    11306.18    161.78 o
   4   0   4      898.39      940.32     37.41 o
   5   0   4     3331.17     2944.18     83.54 o
   6   0   4      210.08      276.77     29.73 o
   7   0   4    12331.96    12414.46    245.17 o
   8   0   4     2309.09     2256.20     86.57 o
   9   0   4     3242.37     3002.58    240.88 o
  10   0   4     1170.24     1282.88    215.77 o
  11   0   4     3753.59     4912.23    424.50 o
  12   0   4     4023.59     3947.14    397.53 o
 -16   1   4        5.83      -24.32     67.15 o
 -15   1   4      384.16      409.17    146.58 o
 -14   1   4      101.11       67.44     59.63 o
 -13   1   4      400.26      498.00     46.80 o
 -12   1   4     1915.36     2023.06     59.89 o
 -11   1   4       67.97       91.61     17.38 o
 -10   1   4      115.02      138.43     16.47 o
  -9   1   4     1704.20     1662.68     38.60 o
  -8   1   4      124.69       87.69     17.70 o
  -7   1   4     1831.15     1899.42    116.85 o
  -6   1   4     4659.15     4296.59    221.63 o
  -5   1   4     4462.64     4528.77    209.90 o
  -4   1   4     1657.89     1631.56     40.28 o
  -3   1   4     7659.71     8181.69     81.94 o
  -2   1   4    44762.08    43182.12    346.66 o
  -1   1   4      106.39      320.63     11.22 o
   0   1   4      183.78      200.31     10.26 o
   1   1   4     6760.32     5433.02     53.78 o
   2   1   4     3230.20     2827.55     36.44 o
   3   1   4      196.01      206.77     14.95 o
   4   1   4     2415.84     2255.21     37.71 o
   5   1   4      517.46      536.93     24.75 o
   6   1   4      192.14      210.19     19.65 o
   7   1   4       54.47        2.73     16.67 o
   8   1   4       17.35      -20.38     20.38 o
   9   1   4      485.63      474.13     45.62 o
  10   1   4       27.10       35.26     86.19 o
  11   1   4        2.50      -26.41     76.07 o
  12   1   4        2.84        5.94    147.17 o
 -16   2   4      723.21      565.22    102.81 o
 -15   2   4     1755.76     1557.28    135.57 o
 -14   2   4     4179.95     3868.95    557.01 o
 -13   2   4     3333.40     3394.23    103.40 o
 -12   2   4     3425.67     3633.35     89.07 o
 -11   2   4     3519.60     3629.07     69.47 o
 -10   2   4     8498.89     8740.50    118.65 o
  -9   2   4     4722.31     4670.75     77.72 o
  -8   2   4    10510.87    10172.10    188.06 o
  -7   2   4     2830.15     2540.80     61.85 o
  -6   2   4     1223.97     1162.42     43.07 o
  -5   2   4     3332.44     4239.96     99.51 o
  -4   2   4    16194.21    16943.58    204.34 o
  -3   2   4    35165.17    35177.10    281.48 o
  -2   2   4    77944.59    80178.30    598.50 o
  -1   2   4    15500.05    17681.44    143.33 o
   0   2   4      241.36      354.38     13.99 o
   1   2   4    14159.30    15557.24    129.27 o
   2   2   4    20756.51    19024.57    156.75 o
   3   2   4     6769.25     6054.22     70.36 o
   4   2   4     8189.67     7625.79     80.28 o
   5   2   4      186.66      154.70     17.83 o
   6   2   4     6973.77     6646.56     98.01 o
   7   2   4    13147.01    12697.17    159.19 o
   8   2   4    17397.89    17182.38    231.08 o
   9   2   4     2372.27     2455.29     74.83 o
  10   2   4     3096.71     2504.92    203.50 o
  11   2   4      365.10      248.97    102.34 o
  12   2   4     4038.32     3905.33    486.06 o
 -16   3   4      134.79       75.48    110.82 o
 -15   3   4       28.66       26.95     67.48 o
 -14   3   4      267.14      206.83     79.74 o
 -13   3   4        6.18        7.22     36.84 o
 -12   3   4      962.12      874.77     49.02 o
 -11   3   4       38.99       26.01     17.60 o
 -10   3   4     5284.31     5275.39     82.65 o
  -9   3   4      352.36      285.29     18.04 o
  -8   3   4       72.04       68.15     11.20 o
  -7   3   4     2913.52     3024.21     56.00 o
  -6   3   4        0.97      115.93     29.93 o
  -5   3   4     1248.09     1579.53     30.00 o
  -4   3   4     5271.02     6377.42     73.22 o
  -3   3   4     3115.73     2514.67     28.92 o
  -2   3   4        8.32       16.19      4.14 o
  -1   3   4      310.20      312.84     12.35 o
   0   3   4      355.11      297.00     12.62 o
   1   3   4     1017.12      974.28     23.38 o
   2   3   4     1624.51     1964.07     32.85 o
   3   3   4     4641.28     5261.11     64.61 o
   4   3   4        4.15       -0.86      9.80 o
   5   3   4       44.52       39.35     12.21 o
   6   3   4        0.30       -0.62     13.96 o
   7   3   4     1025.34      950.86     38.76 o
   8   3   4      688.03      687.80     40.21 o
   9   3   4       81.16       39.54     25.60 o
  10   3   4      239.82      121.50    169.45 o
  11   3   4       94.92       57.11     94.98 o
  12   3   4       78.52      157.57    174.72 o
 -16   4   4     1950.02     1946.31    164.76 o
 -15   4   4     2726.50     2877.89    184.33 o
 -14   4   4     4383.66     4635.22    294.33 o
 -13   4   4     2844.93     2583.64    110.91 o
 -12   4   4     3926.34     3838.12    151.65 o
 -11   4   4     4701.67     4791.43     87.48 o
 -10   4   4     4616.42     4721.98     79.06 o
  -9   4   4    14482.16    14574.97    183.23 o
  -8   4   4     7650.38     7314.20     99.40 o
  -7   4   4     9850.63    10475.89    120.94 o
  -6   4   4     6404.44     6914.60     88.12 o
  -5   4   4    36678.11    37480.68    394.27 o
  -4   4   4    35751.20    35815.27    308.82 o
  -3   4   4    14324.84    14384.92    122.73 o
  -2   4   4      243.57      330.29     11.93 o
  -1   4   4    18516.12    21119.59    170.80 o
   0   4   4     2533.93     2743.71     36.04 o
   1   4   4    29845.04    30964.84    249.44 o
   2   4   4    12924.61    13511.25    119.67 o
   3   4   4    21854.24    21504.90    200.26 o
   4   4   4     5992.26     5983.00     75.79 o
   5   4   4     9032.40     9074.31    112.56 o
   6   4   4      967.66      844.38     42.56 o
   7   4   4    12838.70    12515.59    212.11 o
   8   4   4     8208.71     7878.19    129.42 o
   9   4   4     4573.65     4277.54    121.54 o
  10   4   4     1601.66     1494.95    386.97 o
  11   4   4     2726.46     2111.50    261.50 o
  12   4   4     1891.37     1781.44    252.71 o
 -16   5   4      121.78      159.46     87.12 o
 -15   5   4     1264.19     1296.04    194.66 o
 -14   5   4        0.52       96.11     67.03 o
 -13   5   4      868.94      728.10     68.23 o
 -12   5   4      895.67      966.04    145.33 o
 -11   5   4      223.83      210.02     31.88 o
 -10   5   4      338.59      345.02     27.29 o
  -9   5   4     3877.99     4184.19     92.13 o
  -8   5   4      360.89      452.48     28.89 o
  -7   5   4      220.19      180.08     12.45 o
  -6   5   4     2174.97     2130.53     45.49 o
  -5   5   4     1248.13     1334.67     25.30 o
  -4   5   4     9292.89     9747.11     88.96 o
  -3   5   4      463.80      782.86     18.86 o
  -2   5   4      716.19      454.36     15.44 o
  -1   5   4       50.16       41.55      7.71 o
   0   5   4     2091.52     1822.26     30.36 o
   1   5   4     1368.51     1587.40     30.83 o
   2   5   4    10105.21    10182.01     99.14 o
   3   5   4      673.49      664.66     25.05 o
   4   5   4     4503.15     4470.05     65.93 o
   5   5   4        7.20       -5.44     12.99 o
   6   5   4      527.74      564.44     29.51 o
   7   5   4       25.14      -21.56     21.56 o
   8   5   4       98.95       62.37     28.86 o
   9   5   4     1442.72     1618.96    175.95 o
  10   5   4       96.70      124.27     39.08 o
  11   5   4       86.04      187.42     98.16 o
  12   5   4        0.24      -54.98     91.76 o
 -16   6   4     1793.65     1636.64    157.95 o
 -15   6   4     3065.26     3115.79    200.66 o
 -14   6   4     4458.46     4227.69    203.73 o
 -13   6   4     2870.32     2988.31    165.59 o
 -12   6   4     6945.71     7032.56    223.58 o
 -11   6   4     2031.73     1988.24    128.80 o
 -10   6   4     6824.51     6975.08    124.75 o
  -9   6   4     4661.57     4473.91     84.17 o
  -8   6   4     9881.11    10144.44    142.78 o
  -7   6   4    12388.16    11989.60    146.39 o
  -6   6   4    15339.72    15709.90    167.53 o
  -5   6   4    20533.58    21475.17    211.31 o
  -4   6   4     8990.73     9454.14     94.88 o
  -3   6   4    23260.75    23588.39    206.03 o
  -2   6   4    19058.45    18941.60    160.90 o
  -1   6   4    13108.68    12177.34    112.37 o
   0   6   4    25793.98    24600.65    214.65 o
   1   6   4     2560.73     2648.82     47.48 o
   2   6   4    37847.26    38703.16    320.12 o
   3   6   4      580.73      571.31     22.69 o
   4   6   4    16041.07    15968.90    164.85 o
   5   6   4     2014.84     1813.79     66.07 o
   6   6   4    12576.07    12670.05    175.14 o
   7   6   4     6011.10     6030.81    119.35 o
   8   6   4     8006.45     8159.02    162.65 o
   9   6   4     2401.57     2472.48    135.86 o
  10   6   4     2738.88     2627.34    198.60 o
  11   6   4     1271.93     1212.00    163.12 o
  12   6   4     3051.14     3310.75    263.85 o
 -15   7   4      221.28      302.92     89.14 o
 -14   7   4      104.62       67.23     69.05 o
 -13   7   4      303.40      357.06     78.79 o
 -12   7   4      302.70      296.32     64.37 o
 -11   7   4      167.68      157.08     39.03 o
 -10   7   4     3699.62     3679.40     84.60 o
  -9   7   4      258.97      295.86     26.19 o
  -8   7   4       15.65       74.33     15.19 o
  -7   7   4      640.34      533.24     26.63 o
  -6   7   4      323.54      432.74     16.67 o
  -5   7   4     2395.71     2194.83     34.26 o
  -4   7   4     1183.45     1291.49     26.02 o
  -3   7   4       22.09       50.69      8.81 o
  -2   7   4     5307.30     5266.90     59.20 o
  -1   7   4     2663.23     2856.15     40.84 o
   0   7   4      274.06      162.59     12.94 o
   1   7   4       73.81       81.68     12.87 o
   2   7   4       99.67       81.95     13.35 o
   3   7   4     5582.18     5520.69     68.55 o
   4   7   4      599.93      514.45     26.73 o
   5   7   4      307.78      299.90     22.41 o
   6   7   4       80.69       57.80     18.30 o
   7   7   4       16.18       11.85     26.83 o
   8   7   4     1170.91     1106.75     59.87 o
   9   7   4      490.24      414.88     70.84 o
  10   7   4      425.67      454.00     65.43 o
  11   7   4       11.26       39.75     87.79 o
  12   7   4       69.25       10.34    106.93 o
 -15   8   4     2164.77     2049.99    171.72 o
 -14   8   4     4058.05     4548.39    221.08 o
 -13   8   4     5535.84     5580.29    238.19 o
 -12   8   4     7343.93     7519.88    249.66 o
 -11   8   4     5009.17     5006.65    229.82 o
 -10   8   4     3731.53     3811.05     97.80 o
  -9   8   4    11094.37    10679.42    167.55 o
  -8   8   4    13392.91    12907.42    176.89 o
  -7   8   4     6793.55     6834.14    107.42 o
  -6   8   4    20390.63    20671.61    220.35 o
  -5   8   4    11375.25    11484.67    120.53 o
  -4   8   4    36698.20    36889.20    320.76 o
  -3   8   4    17959.12    17791.13    171.97 o
  -2   8   4    12587.19    11971.96    120.97 o
  -1   8   4    29858.86    29212.15    261.69 o
   0   8   4    11347.73    10559.16    110.34 o
   1   8   4    51126.96    51066.46    429.49 o
   2   8   4     3999.10     3940.21     62.20 o
   3   8   4    14928.00    14730.94    145.68 o
   4   8   4     2444.76     2395.52     93.50 o
   5   8   4    11953.47    12298.41    152.74 o
   6   8   4     8861.68     8514.94    140.84 o
   7   8   4     6496.51     6559.43    135.25 o
   8   8   4     7343.24     7100.50    197.13 o
   9   8   4     4003.26     4049.12    179.29 o
  10   8   4     2471.28     2300.89    125.54 o
  11   8   4     2622.55     2537.78    334.79 o
 -15   9   4      302.85      225.98     91.65 o
 -14   9   4       57.12       30.28     73.38 o
 -13   9   4        0.16      -33.66     61.38 o
 -12   9   4      229.87      158.43     61.03 o
 -11   9   4      610.19      542.21     76.62 o
 -10   9   4        1.37      -23.76     30.80 o
  -9   9   4     1733.67     1871.37     63.66 o
  -8   9   4      665.34      702.96     36.87 o
  -7   9   4      378.81      395.31     22.37 o
  -6   9   4        1.01        6.15     12.13 o
  -5   9   4       92.64      109.35     12.20 o
  -4   9   4     1837.84     2026.48     40.82 o
  -3   9   4     6678.08     6777.79     80.39 o
  -2   9   4     2805.79     2806.21     54.77 o
  -1   9   4     1932.39     1841.09     44.29 o
   0   9   4      869.42     1016.61     32.04 o
   1   9   4     2729.63     2435.10     47.25 o
   2   9   4       54.61      159.54     16.93 o
   3   9   4       24.55       22.25     14.64 o
   4   9   4     4894.11     5016.21     82.42 o
   5   9   4        2.80       13.83     16.91 o
   6   9   4      153.71       84.57     24.46 o
   7   9   4       22.36      -25.14     29.44 o
   8   9   4      373.87      400.29     55.24 o
   9   9   4      195.65      175.29     62.92 o
  10   9   4      401.75      433.42     95.52 o
  11   9   4        0.51      -53.72     85.81 o
 -15  10   4     2603.96     2550.98    246.84 o
 -14  10   4     3820.90     3426.41    219.42 o
 -13  10   4     2149.53     1894.40    196.42 o
 -12  10   4     5155.99     5410.38    211.70 o
 -11  10   4     8594.06     8978.32    275.76 o
 -10  10   4     8606.85     8300.65    228.56 o
  -9  10   4     8338.73     7867.16    137.59 o
  -8  10   4    10350.11    10208.58    163.33 o
  -7  10   4    11964.04    11669.58    139.61 o
  -6  10   4    25186.11    24922.27    281.94 o
  -5  10   4    24325.45    24153.17    223.81 o
  -4  10   4    12610.92    12441.69    133.19 o
  -3  10   4    13180.47    13230.01    137.07 o
  -2  10   4    30393.41    30878.23    272.60 o
  -1  10   4    13504.69    13795.16    147.95 o
   0  10   4    20367.62    20672.32    207.83 o
   1  10   4     6838.02     7204.73    117.36 o
   2  10   4    22468.09    23169.29    239.38 o
   3  10   4     3477.89     3344.29     62.06 o
   4  10   4    11050.99    10967.90    141.62 o
   5  10   4    11484.02    11324.73    171.69 o
   6  10   4    11830.88    11468.26    181.79 o
   7  10   4     4636.33     4403.09    137.84 o
   8  10   4     6820.85     6854.58    188.32 o
   9  10   4     1856.60     1728.35    128.15 o
  10  10   4     4286.43     4841.38    201.03 o
  11  10   4     1774.74     1571.62    190.53 o
 -14  11   4        8.70       79.74     81.21 o
 -13  11   4      709.14      537.74    103.01 o
 -12  11   4        2.88      -10.83     58.55 o
 -11  11   4       32.57       23.10     46.79 o
 -10  11   4     1635.76     1619.95    105.63 o
  -9  11   4      398.63      390.02     50.30 o
  -8  11   4        2.83      -16.03     16.03 o
  -7  11   4     4627.66     4318.18     75.37 o
  -6  11   4       15.78        7.04     13.59 o
  -5  11   4      899.91      864.64     29.76 o
  -4  11   4     2541.11     2824.49     54.25 o
  -3  11   4      507.36      531.02     25.39 o
  -2  11   4     2859.41     2801.80     45.84 o
  -1  11   4       12.59        4.37     13.26 o
   0  11   4       63.46      104.66     17.52 o
   1  11   4      899.95     1002.84     38.16 o
   2  11   4      401.93      402.86     25.39 o
   3  11   4      713.87      761.40     46.63 o
   4  11   4       16.56       22.58     19.72 o
   5  11   4      263.13      185.92     28.29 o
   6  11   4     2286.70     2204.96     97.66 o
   7  11   4      122.83       76.95     44.14 o
   8  11   4        0.92        9.83     41.04 o
   9  11   4      246.05      259.78     71.86 o
  10  11   4       42.23      142.73     65.12 o
  11  11   4       27.33       12.79     98.65 o
 -14  12   4     3327.01     3011.34    214.03 o
 -13  12   4     2474.82     2369.69    238.05 o
 -12  12   4     3820.75     3468.19    181.76 o
 -11  12   4     5637.33     5591.65    196.11 o
 -10  12   4     5026.93     5271.31    181.02 o
  -9  12   4     2988.71     2921.29    135.58 o
  -8  12   4     9356.54     9115.27    151.11 o
  -7  12   4    11414.00    11361.90    161.13 o
  -6  12   4    21425.97    20973.64    207.62 o
  -5  12   4    27573.87    27160.68    264.55 o
  -4  12   4     8130.76     7772.89    111.63 o
  -3  12   4     9909.92    10087.79    120.24 o
  -2  12   4     9765.28     9990.80    113.77 o
  -1  12   4    13950.18    14109.89    161.36 o
   0  12   4     6508.12     6110.18     87.63 o
   1  12   4    20175.19    20113.51    216.56 o
   2  12   4     5893.62     6046.15    128.47 o
   3  12   4    13699.85    14407.95    188.81 o
   4  12   4    11162.95    11546.51    164.84 o
   5  12   4     9705.67    10353.89    184.90 o
   6  12   4     6347.07     6477.46    147.81 o
   7  12   4     3440.24     3301.58    120.33 o
   8  12   4     3100.43     3183.83    132.64 o
   9  12   4     3164.72     3069.85    208.64 o
  10  12   4     1865.92     1969.07    139.26 o
 -14  13   4       88.97       46.49     85.81 o
 -13  13   4      642.77      550.74    107.64 o
 -12  13   4      295.65      448.63     78.23 o
 -11  13   4       23.43       18.28     54.28 o
 -10  13   4       18.56       21.28     48.01 o
  -9  13   4      167.59      112.09     55.77 o
  -8  13   4       47.42       62.47     26.03 o
  -7  13   4        9.03       10.48     20.98 o
  -6  13   4      797.91      773.99     29.64 o
  -5  13   4      961.01      935.91     33.88 o
  -4  13   4        9.15      -13.01     14.35 o
  -3  13   4       10.34       -5.53     15.00 o
  -2  13   4      250.04      285.94     21.67 o
  -1  13   4       14.49        6.43     16.40 o
   0  13   4       17.46       22.79     16.94 o
   1  13   4      995.28      991.42     42.23 o
   2  13   4      921.82      862.67     41.87 o
   3  13   4      317.07      250.68     30.38 o
   4  13   4       43.70        8.70     24.40 o
   5  13   4        5.68      -25.47     25.47 o
   6  13   4      380.30      314.80     55.78 o
   7  13   4      664.28      707.76     69.92 o
   8  13   4       55.90       88.52     47.08 o
   9  13   4      210.62      199.02     73.58 o
  10  13   4        0.55      -65.30     93.13 o
 -13  14   4     1223.02     1246.51    150.60 o
 -12  14   4     4030.65     4299.02    211.35 o
 -11  14   4     6612.54     7054.59    232.37 o
 -10  14   4     4081.04     3701.88    200.74 o
  -9  14   4     2495.05     2292.06     79.23 o
  -8  14   4     1967.75     1911.99     85.32 o
  -7  14   4     4687.13     4642.04    114.25 o
  -6  14   4    12256.39    12093.12    154.40 o
  -5  14   4     6524.33     6299.50    105.47 o
  -4  14   4      639.63      655.35     32.64 o
  -3  14   4     6169.87     6154.08     92.25 o
  -2  14   4    12130.62    11996.44    139.51 o
  -1  14   4    19836.05    19568.14    230.11 o
   0  14   4    12961.86    13143.23    165.35 o
   1  14   4     3551.21     3673.25     74.51 o
   2  14   4     2252.83     2374.17     69.23 o
   3  14   4     2273.40     2148.78     73.77 o
   4  14   4     2960.47     2676.38    109.51 o
   5  14   4     6020.86     6117.08    146.98 o
   6  14   4     6734.82     7009.79    175.50 o
   7  14   4     2535.81     2476.61    111.65 o
   8  14   4     2560.14     2608.04    123.73 o
   9  14   4     1872.61     1592.61    135.07 o
  10  14   4     2184.68     1917.05    211.65 o
 -13  15   4      259.32      192.28    102.61 o
 -12  15   4       76.57       95.93     69.95 o
 -11  15   4       72.86      109.69     68.49 o
 -10  15   4      259.16      274.07     69.73 o
  -9  15   4      400.66      371.81     62.39 o
  -8  15   4      887.52      884.28     81.72 o
  -7  15   4      156.35      172.53     54.54 o
  -6  15   4        0.26      -19.03     19.03 o
  -5  15   4      220.04      194.69     26.69 o
  -4  15   4      550.14      572.67     32.53 o
  -3  15   4      900.72      997.38     47.23 o
  -2  15   4      373.67      415.42     28.13 o
  -1  15   4      138.06      169.28     25.27 o
   0  15   4       84.49       42.34     21.11 o
   1  15   4      171.29      250.44     28.89 o
   2  15   4      252.42      250.85     32.11 o
   3  15   4       91.44       43.59     28.41 o
   4  15   4       63.67       42.44     33.20 o
   5  15   4      250.43      250.58     43.29 o
   6  15   4       37.52       25.30     40.84 o
   7  15   4      456.94      481.95     65.88 o
   8  15   4      504.87      486.85     67.56 o
   9  15   4       12.60      -28.54     98.26 o
 -12  16   4     2049.44     1895.06    252.12 o
 -11  16   4     3875.19     3647.70    207.55 o
 -10  16   4     2563.27     2687.93    157.67 o
  -9  16   4     2435.93     2592.73    113.37 o
  -8  16   4     3319.99     2806.35    194.65 o
  -7  16   4     5925.50     5351.41    195.07 o
  -6  16   4     3210.06     3097.87     82.05 o
  -5  16   4     9764.69     9801.89    172.17 o
  -4  16   4     2260.89     2449.82     69.14 o
  -3  16   4     2610.21     2557.19     70.97 o
  -2  16   4     5718.33     5545.34     91.50 o
  -1  16   4     4378.55     4303.31     85.39 o
   0  16   4     8675.13     8985.61    143.72 o
   1  16   4     7104.42     7156.57    139.74 o
   2  16   4     2869.55     3019.35     95.97 o
   3  16   4     4070.27     4072.91    106.03 o
   4  16   4     5234.46     5046.98    125.72 o
   5  16   4     5641.10     5984.38    152.12 o
   6  16   4     2803.21     2623.39    118.62 o
   7  16   4     1217.22     1178.10    151.20 o
   8  16   4     1184.85     1247.09    154.10 o
   9  16   4     1495.50     1738.36    202.99 o
 -12  17   4      108.07       21.45     82.91 o
 -11  17   4        1.09      -17.53     64.14 o
 -10  17   4        3.57       13.60     37.79 o
  -9  17   4       10.58      -12.10     41.54 o
  -8  17   4       30.63       40.31     53.89 o
  -7  17   4      161.45      217.08     36.81 o
  -6  17   4      548.86      474.46     47.44 o
  -5  17   4       96.48       85.28     30.55 o
  -4  17   4      190.37      174.46     31.58 o
  -3  17   4      124.58       56.51     24.55 o
  -2  17   4      694.12      765.20     46.94 o
  -1  17   4       25.73      -22.16     24.03 o
   0  17   4      205.98      221.51     33.85 o
   1  17   4      265.92      233.51     35.90 o
   2  17   4      434.49      504.30     45.99 o
   3  17   4      326.25      317.48     49.42 o
   4  17   4      367.85      270.12     51.17 o
   5  17   4        0.99      -23.11     39.79 o
   6  17   4       21.21      -44.53     47.12 o
   7  17   4      116.16      105.50     74.82 o
   8  17   4       22.24      -55.23     55.23 o
 -11  18   4     2886.11     2600.27    215.14 o
 -10  18   4     1877.87     1687.02    110.24 o
  -9  18   4     1375.82     1122.99     97.49 o
  -8  18   4     2608.43     2479.72    152.30 o
  -7  18   4     2371.71     2466.70    102.17 o
  -6  18   4     3720.91     3936.46    117.78 o
  -5  18   4     3162.01     3205.29    105.16 o
  -4  18   4     1617.19     1819.13     74.70 o
  -3  18   4     4068.00     3924.07    105.74 o
  -2  18   4     2202.26     2170.64     81.47 o
  -1  18   4     5697.32     5568.05    114.84 o
   0  18   4     1379.78     1281.29     63.41 o
   1  18   4     2841.29     2727.96     90.49 o
   2  18   4     1543.18     1595.57     79.80 o
   3  18   4     3232.54     3401.02    116.21 o
   4  18   4     3605.48     3785.05    143.90 o
   5  18   4     6018.38     5973.66    178.95 o
   6  18   4     2051.85     2240.63    122.10 o
   7  18   4     1260.09     1245.63    168.23 o
 -11  19   4      113.07       67.57    108.47 o
 -10  19   4       10.36      -28.56     50.79 o
  -9  19   4       38.52       -2.03     49.30 o
  -8  19   4        7.10      -11.16     76.14 o
  -7  19   4       16.85        5.32     39.06 o
  -6  19   4       68.34       55.77     37.31 o
  -5  19   4      167.35      120.17     38.18 o
  -4  19   4       13.55       -7.40     32.79 o
  -3  19   4        6.04       -5.29     29.86 o
  -2  19   4       20.28        1.27     30.80 o
  -1  19   4       70.13       83.86     40.15 o
   0  19   4      158.40      126.11     39.63 o
   1  19   4      136.40      158.15     39.46 o
   2  19   4      129.19      153.66     42.72 o
   3  19   4       59.88       41.95     45.95 o
   4  19   4      247.61      231.47     65.52 o
   5  19   4       88.41       94.80     54.57 o
   6  19   4      213.85       53.78     93.44 o
   7  19   4        1.26       77.00     98.19 o
 -10  20   4     1366.72     1608.98    492.51 o
  -9  20   4      977.42      843.50     97.32 o
  -8  20   4     1016.08      944.24    139.87 o
  -7  20   4     1212.40     1046.12     80.45 o
  -6  20   4     1621.69     1671.86     96.93 o
  -5  20   4     1269.14     1262.69     72.87 o
  -4  20   4     1113.61     1176.71     75.14 o
  -3  20   4      413.64      305.98     45.85 o
  -2  20   4     1780.06     1596.78     75.31 o
  -1  20   4     2635.54     2596.58     95.07 o
   0  20   4     5092.53     5470.18    156.28 o
   1  20   4     1451.38     1476.18     82.59 o
   2  20   4      575.76      524.83     56.38 o
   3  20   4      718.11      565.65     72.18 o
   4  20   4     3388.54     3568.95    174.48 o
   5  20   4     2512.32     2621.80    156.25 o
   6  20   4     1715.21     1880.02    279.68 o
  -9  21   4       42.35      -37.87     79.55 o
  -8  21   4       45.43       36.19     93.28 o
  -7  21   4       41.30       67.34     50.02 o
  -6  21   4       87.33       12.98     45.19 o
  -5  21   4       42.39       13.76     41.40 o
  -4  21   4       31.60       49.39     42.78 o
  -3  21   4        3.64      -35.95     35.95 o
  -2  21   4       28.51       22.92     38.60 o
  -1  21   4       24.69       35.62     35.78 o
   0  21   4      230.57      304.20     47.19 o
   1  21   4      245.11      201.51     49.50 o
   2  21   4        0.41      -21.17     54.39 o
   3  21   4        1.02       53.62     59.51 o
   4  21   4       36.67      275.03    107.45 o
   5  21   4      141.68      143.55     82.49 o
  -8  22   4     1639.60     1622.99    184.06 o
  -7  22   4     2187.53     2407.62    213.89 o
  -6  22   4     1084.92      790.04     94.49 o
  -5  22   4     1293.72     1098.94     88.57 o
  -4  22   4      720.94      700.54     70.69 o
  -3  22   4     1651.00     1643.88     98.29 o
  -2  22   4     2476.80     2788.76    110.08 o
  -1  22   4     3390.90     3707.53    136.66 o
   0  22   4     2384.65     2376.78    118.78 o
   1  22   4     2439.78     2493.94    113.93 o
   2  22   4      995.16     1187.39    108.10 o
   3  22   4     2543.98     3213.83    299.03 o
   4  22   4     2128.59     2012.25    207.05 o
  -7  23   4      264.75      193.49    159.48 o
  -6  23   4       69.03       19.85     92.82 o
  -5  23   4       31.14       17.80     69.42 o
  -4  23   4      113.64      159.25     63.03 o
  -3  23   4      103.09        2.32     56.74 o
  -2  23   4        9.78      -40.62     58.06 o
  -1  23   4      130.31      164.72     53.91 o
   0  23   4      596.36      663.75     71.63 o
   1  23   4      364.03      239.90     73.10 o
   2  23   4      175.54      137.85     85.06 o
   3  23   4       21.06       58.63    139.55 o
  -4  24   4     3282.47     3307.31    255.51 o
  -3  24   4     1666.54     1620.36    185.60 o
  -2  24   4     2261.02     2220.44    174.32 o
  -1  24   4     1429.57     1248.51    117.98 o
   0  24   4     1900.23     2063.64    165.87 o
   1  24   4     1272.74     1250.86    190.91 o
 -16   1   5     1603.82     1471.53    130.89 o
 -15   1   5     4237.03     3737.80    174.54 o
 -14   1   5     3227.37     3033.49     96.80 o
 -13   1   5      721.19      703.48     43.55 o
 -12   1   5      872.89      888.90     50.31 o
 -11   1   5     1026.23     1053.23     36.77 o
 -10   1   5     8463.25     8488.66    128.78 o
  -9   1   5    15598.75    15682.83    271.63 o
  -8   1   5     6458.43     6905.68    197.41 o
  -7   1   5     2579.99     2226.86    148.93 o
  -6   1   5     1947.40     1809.40    114.92 o
  -5   1   5    18160.54    17706.72    351.39 o
  -4   1   5    23466.29    23951.63    243.68 o
  -3   1   5    16706.76    18136.17    143.74 o
  -2   1   5     5645.21     6304.27     64.19 o
  -1   1   5      458.85      551.52     16.55 o
   0   1   5     8517.14     9464.84     87.98 o
   1   1   5    49508.16    52044.11    403.46 o
   2   1   5     7901.25     7403.87     82.87 o
   3   1   5    13046.92    12364.29    116.91 o
   4   1   5     8079.36     7732.24     92.76 o
   5   1   5    12253.62    12456.55    137.46 o
   6   1   5    10056.11    10139.48    136.42 o
   7   1   5     9360.58     8986.52    157.39 o
   8   1   5     3077.35     3172.13    122.67 o
   9   1   5     4547.37     4362.48    137.27 o
  10   1   5     3320.69     3193.67    258.57 o
  11   1   5     4097.49     4366.95    296.02 o
 -16   2   5       40.92      131.93     70.42 o
 -15   2   5       65.70        8.84     57.20 o
 -14   2   5       49.39        8.71     36.92 o
 -13   2   5       28.89       36.31     25.46 o
 -12   2   5     2033.79     1960.90     57.76 o
 -11   2   5      180.33      202.24     21.37 o
 -10   2   5      105.96       99.05     15.46 o
  -9   2   5      104.03      155.29     21.68 o
  -8   2   5        0.02       18.37     14.52 o
  -7   2   5      529.56      598.04     30.42 o
  -6   2   5      589.06      522.58     29.38 o
  -5   2   5        5.85       24.89      7.25 o
  -4   2   5     1921.45     2585.12     32.77 o
  -3   2   5     6070.30     7920.65     65.16 o
  -2   2   5        2.28       38.86      6.83 o
  -1   2   5      112.62       85.90      8.98 o
   0   2   5      567.43      432.87     16.43 o
   1   2   5      118.92      232.48     14.30 o
   2   2   5     3103.02     3113.44     45.00 o
   3   2   5     4223.67     4432.88     58.25 o
   4   2   5       50.28       -7.40     11.67 o
   5   2   5       86.37       88.82     16.85 o
   6   2   5      985.07      813.92     43.75 o
   7   2   5       25.82      -14.06     24.40 o
   8   2   5      425.19      528.81     58.23 o
   9   2   5       55.71       -5.33     34.65 o
  10   2   5        0.81      -53.02     76.62 o
  11   2   5       49.79       38.19    174.14 o
 -16   3   5     1484.70     1643.76    139.87 o
 -15   3   5     4007.41     3676.17    179.08 o
 -14   3   5     4168.90     4498.18    191.79 o
 -13   3   5     2597.87     2551.53    128.80 o
 -12   3   5     5228.70     5196.56    106.12 o
 -11   3   5     2817.14     3020.21     56.43 o
 -10   3   5     7114.69     7031.06    108.61 o
  -9   3   5    12799.90    13622.66    197.03 o
  -8   3   5    15356.36    15899.86    235.97 o
  -7   3   5     1139.62     1072.59     35.10 o
  -6   3   5     4560.79     4762.89    121.38 o
  -5   3   5     5302.96     6037.16     81.55 o
  -4   3   5     6657.85     6762.75     70.41 o
  -3   3   5    42178.34    44675.78    347.57 o
  -2   3   5    36160.85    35538.46    291.82 o
  -1   3   5    12888.13    11587.65    106.02 o
   0   3   5    14501.86    14140.09    128.65 o
   1   3   5    34141.48    35700.11    286.90 o
   2   3   5     6748.27     6281.24     76.61 o
   3   3   5     7390.56     7278.32     84.47 o
   4   3   5     6213.33     6089.93     82.40 o
   5   3   5     2623.80     2607.81     55.47 o
   6   3   5    14570.52    14263.05    185.73 o
   7   3   5     6064.46     6091.92    119.70 o
   8   3   5     5601.99     5583.52    162.48 o
   9   3   5     1777.26     1860.96     99.86 o
  10   3   5     3095.31     3174.07    132.90 o
  11   3   5     2900.90     2969.05    248.34 o
 -16   4   5       30.99      -65.49     65.49 o
 -15   4   5        6.50       13.82     62.87 o
 -14   4   5      173.83      189.13     76.76 o
 -13   4   5        2.89        3.87     31.76 o
 -12   4   5      569.95      585.53     43.72 o
 -11   4   5      425.55      440.55     24.99 o
 -10   4   5      188.70      219.29     20.27 o
  -9   4   5     5196.61     5295.40     72.86 o
  -8   4   5     3189.33     3351.51     56.01 o
  -7   4   5      201.56      280.80     22.36 o
  -6   4   5       43.40       71.74     15.77 o
  -5   4   5      443.11      579.67     15.39 o
  -4   4   5     7000.53     6797.56     66.31 o
  -3   4   5     2918.52     2596.91     36.39 o
  -2   4   5     2752.79     2537.20     33.49 o
  -1   4   5       14.74       -6.96      6.96 o
   0   4   5      811.18      921.75     23.94 o
   1   4   5     1026.28      928.23     27.49 o
   2   4   5    12875.25    13222.72    131.59 o
   3   4   5     1356.28     1367.47     45.25 o
   4   4   5     1282.50     1445.18     46.58 o
   5   4   5        0.36      -11.77     11.77 o
   6   4   5        0.50      -16.71     16.71 o
   7   4   5      648.86      751.18     50.89 o
   8   4   5      316.89      354.43     53.25 o
   9   4   5      203.27      200.71     49.03 o
  10   4   5      124.93      132.24     49.70 o
  11   4   5       10.35       79.21    102.28 o
 -16   5   5     2491.11     2326.16    171.05 o
 -15   5   5     5251.54     5556.86    234.11 o
 -14   5   5     2917.68     2898.40    159.78 o
 -13   5   5     2588.77     2663.55    129.56 o
 -12   5   5     4962.36     4915.75    138.53 o
 -11   5   5     3824.01     3802.49     90.96 o
 -10   5   5     7634.04     7580.06    117.96 o
  -9   5   5     9336.66     9356.94    140.13 o
  -8   5   5     5210.20     5515.49     84.92 o
  -7   5   5    12328.25    12428.27    157.56 o
  -6   5   5     7315.26     7351.42     86.06 o
  -5   5   5    12711.79    11877.37    122.93 o
  -4   5   5    16687.07    16430.68    146.16 o
  -3   5   5    21582.32    23281.89    197.13 o
  -2   5   5    13406.97    13985.39    128.16 o
  -1   5   5    15159.09    15345.65    136.49 o
   0   5   5     8783.68     8500.53     87.63 o
   1   5   5    46523.77    45944.36    365.09 o
   2   5   5     8886.59     9294.03    101.42 o
   3   5   5     6631.87     6361.79     82.48 o
   4   5   5     2923.13     2943.83     58.55 o
   5   5   5     9400.66     9685.43    121.94 o
   6   5   5     6070.11     6148.60    109.21 o
   7   5   5     8950.03     9096.25    169.87 o
   8   5   5     2895.94     2833.67    118.47 o
   9   5   5     2393.19     2128.30     96.64 o
  10   5   5     3169.52     3650.23    213.60 o
  11   5   5     3047.64     2921.29    248.72 o
 -16   6   5      190.13       29.02     77.73 o
 -15   6   5       50.11       65.92     70.06 o
 -14   6   5      338.94      264.82     72.47 o
 -13   6   5       55.20       66.06     49.70 o
 -12   6   5      343.65      250.49     54.15 o
 -11   6   5     2773.05     2915.27    100.70 o
 -10   6   5       63.73       68.79     19.09 o
  -9   6   5       45.37       21.59     15.32 o
  -8   6   5      316.62      236.78     18.78 o
  -7   6   5      282.27      156.03     14.50 o
  -6   6   5      339.11      379.06     17.45 o
  -5   6   5      456.24      602.71     17.99 o
  -4   6   5     3660.51     3905.77     45.93 o
  -3   6   5     1394.62     1232.14     31.98 o
  -2   6   5     3942.10     3345.53     46.23 o
  -1   6   5     2114.21     1928.54     33.65 o
   0   6   5     1593.77     1555.95     35.47 o
   1   6   5     1846.15     1830.08     39.17 o
   2   6   5      341.65      322.62     18.57 o
   3   6   5     5769.74     5853.24     76.92 o
   4   6   5     1076.29      992.60     39.13 o
   5   6   5      631.96      773.08     39.96 o
   6   6   5       96.41       77.67     24.36 o
   7   6   5       17.00       15.97     32.63 o
   8   6   5     1757.18     1650.92     98.34 o
   9   6   5      233.08      252.42     57.46 o
  10   6   5       48.49      -24.87     85.74 o
  11   6   5        0.37      -89.62     89.62 o
 -16   7   5     2821.29     2925.24    216.35 o
 -15   7   5     3411.31     3414.80    195.47 o
 -14   7   5     4406.63     4572.73    206.80 o
 -13   7   5     4762.18     4466.92    195.48 o
 -12   7   5     8293.26     8599.96    252.21 o
 -11   7   5     2597.56     2678.52    102.26 o
 -10   7   5    13022.73    13155.92    205.99 o
  -9   7   5     7424.48     6982.33    115.99 o
  -8   7   5    19849.29    19627.55    262.68 o
  -7   7   5     6990.09     7067.14     98.71 o
  -6   7   5     8946.64     8869.44    104.88 o
  -5   7   5    17839.43    17595.07    166.47 o
  -4   7   5    14556.89    14207.47    132.58 o
  -3   7   5    38150.05    38712.82    341.52 o
  -2   7   5    15276.60    16084.41    157.23 o
  -1   7   5     2312.01     2390.03     39.62 o
   0   7   5    17403.99    18187.60    175.18 o
   1   7   5     1560.24     1766.62     43.77 o
   2   7   5    32675.32    32274.51    278.43 o
   3   7   5     5438.88     5306.85     85.32 o
   4   7   5     9361.79     9638.64    128.89 o
   5   7   5     3792.28     3604.14     77.11 o
   6   7   5     6674.01     6594.80    122.32 o
   7   7   5     3378.05     3341.51    110.61 o
   8   7   5     5299.65     5347.25    163.36 o
   9   7   5     1241.24     1255.71    135.41 o
  10   7   5     3316.86     3324.60    267.31 o
  11   7   5     1765.59     1716.50    199.26 o
 -16   8   5      463.75      767.49    120.39 o
 -15   8   5        4.24       22.12     77.39 o
 -14   8   5      182.08      215.98     76.57 o
 -13   8   5     1244.19     1154.61    103.44 o
 -12   8   5      167.23      180.43     73.76 o
 -11   8   5       41.36       54.51     36.09 o
 -10   8   5       88.92      117.58     23.82 o
  -9   8   5     4717.76     4863.27     94.59 o
  -8   8   5     1236.96     1202.17     45.48 o
  -7   8   5      153.20      143.78     17.36 o
  -6   8   5      220.06      235.91     18.02 o
  -5   8   5      492.01      486.36     21.55 o
  -4   8   5     6447.83     7075.24     80.83 o
  -3   8   5     7873.08     8012.84     87.66 o
  -2   8   5       64.70       46.82     11.24 o
  -1   8   5     1058.39     1141.42     32.24 o
   0   8   5      291.52      310.95     20.64 o
   1   8   5      153.08      126.96     17.27 o
   2   8   5     3685.27     3701.45     61.35 o
   3   8   5     1591.16     1508.73     45.90 o
   4   8   5     4359.95     4337.08     77.18 o
   5   8   5       64.56       80.72     21.10 o
   6   8   5        1.56       26.03     26.96 o
   7   8   5      133.09      131.47     38.90 o
   8   8   5      784.74      875.35     74.58 o
   9   8   5      263.48      208.84     49.62 o
  10   8   5      148.70       88.98     64.71 o
  11   8   5      418.21      507.94    156.55 o
 -15   9   5     3519.25     3444.85    237.46 o
 -14   9   5     3551.11     3638.26    216.81 o
 -13   9   5     6801.81     7079.35    241.49 o
 -12   9   5     6153.11     6247.65    244.00 o
 -11   9   5    11427.45    12039.14    325.83 o
 -10   9   5     4243.65     4202.00    126.09 o
  -9   9   5    12586.67    12495.77    191.20 o
  -8   9   5     5236.05     4943.04     88.61 o
  -7   9   5    14813.59    14485.73    163.93 o
  -6   9   5    13249.54    12884.07    151.19 o
  -5   9   5     8239.99     7955.88     92.43 o
  -4   9   5    22737.05    21961.54    211.50 o
  -3   9   5    12219.01    12629.38    133.94 o
  -2   9   5    14482.29    14556.27    151.27 o
  -1   9   5    24027.09    24562.65    230.62 o
   0   9   5     5881.49     5849.39     83.67 o
   1   9   5    36949.14    37345.69    360.05 o
   2   9   5      827.51      735.32     41.44 o
   3   9   5     7602.52     7522.00    107.78 o
   4   9   5     2042.84     1906.77     58.82 o
   5   9   5     6169.24     6277.25    116.46 o
   6   9   5     3584.66     3836.38    137.02 o
   7   9   5     5476.46     5196.92    151.77 o
   8   9   5     3692.87     3677.59    217.66 o
   9   9   5     1631.26     1607.71    100.71 o
  10   9   5     2703.53     2615.29    168.67 o
 -15  10   5      157.35      235.77     90.37 o
 -14  10   5      155.87      133.12    136.68 o
 -13  10   5       14.91       -3.32     56.54 o
 -12  10   5       12.66       61.21     55.61 o
 -11  10   5     2856.44     2897.24    133.98 o
 -10  10   5       28.82       80.49     43.20 o
  -9  10   5     1096.57      954.23     45.89 o
  -8  10   5     1943.38     2042.46     60.24 o
  -7  10   5      847.23      810.64     33.32 o
  -6  10   5     2316.60     2257.76     51.98 o
  -5  10   5     2068.30     2185.53     41.48 o
  -4  10   5       42.79       25.40     10.80 o
  -3  10   5        0.51        2.73     10.13 o
  -2  10   5      189.85      225.16     18.32 o
  -1  10   5      312.95      314.16     21.20 o
   0  10   5       20.09       24.00     14.63 o
   1  10   5      199.51      272.47     24.48 o
   2  10   5      780.54      665.67     32.51 o
   3  10   5     2378.03     2399.34     65.75 o
   4  10   5      222.14      282.11     27.64 o
   5  10   5       11.98       -9.75     24.96 o
   6  10   5     1521.32     1499.11     81.07 o
   7  10   5      124.51       70.27     41.73 o
   8  10   5       28.86       -5.19     43.28 o
   9  10   5      486.93      515.50     58.94 o
  10  10   5        0.23       -8.72     64.79 o
 -15  11   5     2493.02     2593.19    197.00 o
 -14  11   5     4762.99     4918.76    218.19 o
 -13  11   5     4696.00     5268.21    216.60 o
 -12  11   5    11368.53    11272.99    364.09 o
 -11  11   5     5329.16     5607.68    187.57 o
 -10  11   5     8937.97     8911.25    240.94 o
  -9  11   5     1970.18     1980.49     94.57 o
  -8  11   5    17693.43    17781.94    210.67 o
  -7  11   5     4841.18     4793.69     76.10 o
  -6  11   5    17595.16    17279.11    193.45 o
  -5  11   5    12398.42    12236.54    137.97 o
  -4  11   5     3953.69     4123.86     66.21 o
  -3  11   5    13803.62    13581.20    148.89 o
  -2  11   5    25622.69    25700.48    258.61 o
  -1  11   5     8715.05     8026.56    102.39 o
   0  11   5    31035.06    30071.06    301.85 o
   1  11   5     1328.72     1255.87     46.64 o
   2  11   5     9063.54     9265.28    128.50 o
   3  11   5     4347.05     4156.56     96.20 o
   4  11   5     7422.07     7552.14    125.18 o
   5  11   5     1986.40     1952.72     85.34 o
   6  11   5     2093.50     2149.42    117.21 o
   7  11   5     3640.11     3335.74    130.94 o
   8  11   5     3304.02     3435.62    162.05 o
   9  11   5      989.79      761.33    171.71 o
  10  11   5     2854.83     2732.15    280.26 o
 -14  12   5       80.66       90.27    124.89 o
 -13  12   5      379.23      446.30     93.53 o
 -12  12   5      404.51      397.95     71.47 o
 -11  12   5      169.58      134.24     52.00 o
 -10  12   5     1396.09     1496.81    102.45 o
  -9  12   5     1558.66     1544.42    100.88 o
  -8  12   5        5.08       -2.61     20.08 o
  -7  12   5       16.35       -8.24     15.97 o
  -6  12   5     8926.36     9138.51    109.27 o
  -5  12   5     2603.18     2441.42     52.11 o
  -4  12   5      578.07      463.74     25.29 o
  -3  12   5     1439.44     1406.54     45.68 o
  -2  12   5      649.43      623.93     29.77 o
  -1  12   5       74.52       57.95     17.76 o
   0  12   5     2626.83     2662.43     79.57 o
   1  12   5     2896.53     2938.29     70.51 o
   2  12   5     1402.66     1324.81     59.41 o
   3  12   5      429.83      433.25     35.20 o
   4  12   5      412.58      448.68     41.95 o
   5  12   5      378.82      427.39     45.37 o
   6  12   5      660.29      583.53     64.60 o
   7  12   5      261.99      323.49     52.28 o
   8  12   5       49.97      155.79     53.81 o
   9  12   5        1.13      -24.19     39.42 o
  10  12   5       63.46       -6.73     94.14 o
 -14  13   5     2425.60     2711.52    202.85 o
 -13  13   5     4012.26     3766.61    218.04 o
 -12  13   5     4342.84     4603.59    186.80 o
 -11  13   5     7121.54     7325.81    574.80 o
 -10  13   5     1958.85     2042.86    122.87 o
  -9  13   5     4564.73     4646.88    231.79 o
  -8  13   5     3356.81     3467.07     89.47 o
  -7  13   5    16794.12    16925.02    285.16 o
  -6  13   5     7962.75     7669.40     94.04 o
  -5  13   5    13478.09    13696.27    188.38 o
  -4  13   5     2698.38     2590.48     57.57 o
  -3  13   5    13365.48    12953.28    160.21 o
  -2  13   5     5987.98     5949.21     89.80 o
  -1  13   5    14298.83    14458.64    182.34 o
   0  13   5     1986.82     1909.19     54.88 o
   1  13   5     7959.78     8671.90    134.67 o
   2  13   5     3691.86     3588.20     81.67 o
   3  13   5    11833.81    12221.11    208.55 o
   4  13   5     5445.19     5124.97    115.74 o
   5  13   5     3263.60     3375.81    115.95 o
   6  13   5      850.27      811.50     70.43 o
   7  13   5     3991.44     3695.36    236.02 o
   8  13   5     3162.93     3088.51    185.94 o
   9  13   5     3174.53     3053.27    133.73 o
 -14  14   5      158.47       29.64     82.61 o
 -13  14   5        4.28      -71.72     71.72 o
 -12  14   5       24.30       33.35     62.63 o
 -11  14   5      464.00      444.44     75.09 o
 -10  14   5        9.54       26.08     48.88 o
  -9  14   5        0.12      -29.02     29.02 o
  -8  14   5      130.72      107.38     35.34 o
  -7  14   5      237.48      239.79     33.14 o
  -6  14   5      128.42       95.66     19.93 o
  -5  14   5     1222.45     1184.16     40.86 o
  -4  14   5      467.00      496.36     29.71 o
  -3  14   5        0.58      -14.47     14.59 o
  -2  14   5      392.40      352.30     29.68 o
  -1  14   5      460.77      463.28     31.89 o
   0  14   5      907.21     1061.34     46.81 o
   1  14   5      401.60      336.87     31.92 o
   2  14   5       30.09        9.48     23.04 o
   3  14   5      241.80      208.33     35.13 o
   4  14   5       54.73       39.90     30.99 o
   5  14   5      544.05      572.24     56.33 o
   6  14   5      634.68      644.05     65.15 o
   7  14   5      254.84      224.41     64.11 o
   8  14   5      555.11      549.01     73.51 o
   9  14   5      278.27      271.03     57.58 o
 -13  15   5     1387.25     1355.23    153.80 o
 -12  15   5     4495.86     4358.58    215.56 o
 -11  15   5     2812.72     3089.66    166.35 o
 -10  15   5     6200.62     6276.26    213.41 o
  -9  15   5     1173.68     1153.01     61.10 o
  -8  15   5     7163.23     6932.69    218.34 o
  -7  15   5     1360.09     1281.10     86.91 o
  -6  15   5    14393.86    14723.07    185.60 o
  -5  15   5     3792.97     3846.50     77.05 o
  -4  15   5     5072.97     5130.31     87.70 o
  -3  15   5     2052.58     2032.31     53.45 o
  -2  15   5     9244.77     8655.36    128.96 o
  -1  15   5     9193.40     8772.25    127.10 o
   0  15   5     8247.82     8114.18    122.40 o
   1  15   5     2052.36     1966.72     76.14 o
   2  15   5     3074.88     3192.79    121.03 o
   3  15   5     5727.39     5534.66    123.29 o
   4  15   5     8877.50     9759.79    175.93 o
   5  15   5     3621.41     3762.37    127.83 o
   6  15   5     2989.16     3020.82    129.07 o
   7  15   5     1252.95     1335.55    167.06 o
   8  15   5     4336.45     4284.79    196.61 o
 -13  16   5        5.75       68.31     91.47 o
 -12  16   5       41.28       74.98     71.58 o
 -11  16   5        2.15      -41.22     57.88 o
 -10  16   5      122.19      154.13     64.02 o
  -9  16   5      316.15      284.86     49.43 o
  -8  16   5       84.60       49.68     52.68 o
  -7  16   5       83.82       62.75     44.03 o
  -6  16   5      389.86      375.71     35.44 o
  -5  16   5     2160.60     2016.37     65.63 o
  -4  16   5     3349.49     3375.85     94.32 o
  -3  16   5      172.30      140.88     25.15 o
  -2  16   5      340.06      309.69     35.13 o
  -1  16   5       33.49       10.79     22.69 o
   0  16   5       25.94       19.48     26.80 o
   1  16   5      368.46      426.47     40.90 o
   2  16   5      366.27      315.47     40.97 o
   3  16   5       35.41       -4.37     33.23 o
   4  16   5       12.97       59.66     40.67 o
   5  16   5      866.06      976.21     85.75 o
   6  16   5       45.91      -40.11     46.46 o
   7  16   5      843.78      944.93     93.26 o
   8  16   5       47.54      -74.39    111.99 o
 -12  17   5     2425.85     2189.01    410.43 o
 -11  17   5     2483.44     2202.38    163.97 o
 -10  17   5      299.16      390.02     81.90 o
  -9  17   5     3338.23     3199.42    129.49 o
  -8  17   5     1917.69     2035.71    133.82 o
  -7  17   5     8481.93     8560.14    226.54 o
  -6  17   5     4341.27     4110.17    114.52 o
  -5  17   5     7691.47     7338.32    160.72 o
  -4  17   5      189.33      176.50     33.37 o
  -3  17   5     5910.60     5994.37    124.34 o
  -2  17   5     3397.17     3557.60     96.54 o
  -1  17   5     8876.18     9027.16    154.44 o
   0  17   5     4079.36     4212.59    101.55 o
   1  17   5     4044.69     4279.99    107.16 o
   2  17   5     1237.01     1309.09     73.08 o
   3  17   5     6359.75     6259.31    147.43 o
   4  17   5     3684.75     3647.84    130.90 o
   5  17   5     6440.60     6930.33    186.59 o
   6  17   5      807.25      778.54     81.12 o
   7  17   5     2540.99     2620.26    235.82 o
 -12  18   5        1.44      -60.48     82.50 o
 -11  18   5       20.26      -52.56     81.25 o
 -10  18   5       82.89       89.48     51.73 o
  -9  18   5      230.67      155.83     53.80 o
  -8  18   5       67.17       79.31     75.66 o
  -7  18   5      118.50      125.73     45.36 o
  -6  18   5       25.97      -31.83     31.83 o
  -5  18   5      896.23      783.30     59.70 o
  -4  18   5      257.45      161.85     36.79 o
  -3  18   5       12.11       -6.12     31.74 o
  -2  18   5      169.59       93.95     33.69 o
  -1  18   5      394.57      444.02     43.38 o
   0  18   5      140.86      109.44     37.30 o
   1  18   5        2.03      -23.00     30.05 o
   2  18   5      145.98       68.70     38.48 o
   3  18   5        9.66      -27.04     41.15 o
   4  18   5       84.89       90.90     44.71 o
   5  18   5        1.16      -18.69     50.30 o
   6  18   5        0.59      -38.21     69.87 o
   7  18   5        0.54       45.78    107.30 o
 -11  19   5     1002.74     1259.54    160.80 o
 -10  19   5     1420.37     1584.62    134.42 o
  -9  19   5      839.21      677.83     77.55 o
  -8  19   5     2184.34     2043.60    255.86 o
  -7  19   5     1665.67     1734.60     87.66 o
  -6  19   5     6040.10     6199.63    153.27 o
  -5  19   5      860.26      960.15     67.41 o
  -4  19   5     2857.27     2511.44    122.35 o
  -3  19   5      534.26      494.35     47.45 o
  -2  19   5     5491.13     5455.97    130.72 o
  -1  19   5     4844.34     5003.00    116.41 o
   0  19   5     4134.45     4320.25    124.62 o
   1  19   5     1374.77     1420.22     74.32 o
   2  19   5     3454.25     3535.21    123.06 o
   3  19   5     2675.76     2641.69    125.44 o
   4  19   5     8154.54     8595.27    228.52 o
   5  19   5     3078.26     3015.43    252.53 o
   6  19   5     2232.20     2018.21    211.85 o
 -10  20   5       27.55       29.34     57.22 o
  -9  20   5       69.67       72.17     59.33 o
  -8  20   5       18.23      -37.20     63.81 o
  -7  20   5       98.62       98.81     44.58 o
  -6  20   5      103.42      146.55     44.31 o
  -5  20   5       14.88        0.29     36.68 o
  -4  20   5       84.52       60.46     38.72 o
  -3  20   5        4.62       36.34     37.27 o
  -2  20   5        1.69       30.70     35.03 o
  -1  20   5        1.24      -31.71     31.71 o
   0  20   5       31.75       16.80     37.19 o
   1  20   5       75.17      112.26     43.52 o
   2  20   5       49.58       22.07     56.05 o
   3  20   5       92.05      116.59     64.27 o
   4  20   5      331.07      397.56     81.25 o
   5  20   5        6.81      -40.15     72.35 o
  -9  21   5     1543.31     1630.86    179.24 o
  -8  21   5     1428.35     1534.01    176.13 o
  -7  21   5     3929.68     3895.54    182.97 o
  -6  21   5     2441.19     2436.03    120.83 o
  -5  21   5     1916.43     2034.13     98.22 o
  -4  21   5      765.17      986.29     99.17 o
  -3  21   5     3389.87     3351.74    137.25 o
  -2  21   5     2147.17     2223.05    130.45 o
  -1  21   5     4268.40     3987.40    201.61 o
   0  21   5     1205.62     1185.33     89.95 o
   1  21   5     2590.90     2774.67    127.89 o
   2  21   5     1365.27     1433.66    115.83 o
   3  21   5     5175.81     5078.15    251.38 o
   4  21   5     2258.66     2587.90    303.72 o
  -8  22   5        0.32      -55.52     90.29 o
  -7  22   5      137.81       90.03     54.94 o
  -6  22   5      423.83      445.18     82.24 o
  -5  22   5      426.81      428.47     60.71 o
  -4  22   5        1.49      -43.82     43.82 o
  -3  22   5        1.01      -39.42     43.88 o
  -2  22   5       32.93      -52.44     52.44 o
  -1  22   5       76.41       48.33     46.43 o
   0  22   5      725.15      714.12     70.93 o
   1  22   5      747.13      779.42     85.57 o
   2  22   5       95.70       32.22     92.17 o
   3  22   5      201.86      164.43    105.98 o
  -7  23   5     1794.76     2088.01    131.42 o
  -6  23   5     3026.37     3258.57    254.02 o
  -5  23   5     1560.32     1395.10    142.78 o
  -4  23   5     1891.04     1818.43    136.62 o
  -3  23   5     1155.35     1339.80    117.12 o
  -2  23   5     3420.54     3841.83    189.35 o
  -1  23   5     2075.70     1903.87    147.84 o
   0  23   5     2242.98     2423.81    138.28 o
   1  23   5      866.16      852.85    173.55 o
   2  23   5     2230.12     2127.19    291.99 o
  -4  24   5      340.25      138.59     86.84 o
  -3  24   5        2.60       45.22     76.93 o
  -2  24   5       58.85       -3.46     78.78 o
  -1  24   5      140.77      111.18     97.90 o
 -17   0   6      845.72     1001.44    159.48 o
 -16   0   6     2616.83     2473.12    216.94 o
 -15   0   6     5689.55     5882.01    303.72 o
 -14   0   6     4293.39     4324.23    148.64 o
 -13   0   6     3007.47     2917.33    108.67 o
 -12   0   6     2260.82     2116.99     93.50 o
 -11   0   6     9201.63     8974.11    190.79 o
 -10   0   6     7648.92     8270.79    298.07 o
  -9   0   6    26136.41    26850.57    750.75 o
  -8   0   6      218.83      337.72     73.88 o
  -7   0   6    26112.21    26050.40    970.95 o
  -6   0   6      800.01      946.16     40.46 o
  -5   0   6    62474.67    62938.46   1012.57 o
  -4   0   6    13369.93    13840.13    188.27 o
  -3   0   6    15001.49    15402.70    183.64 o
  -2   0   6    52687.23    55765.97    620.31 o
  -1   0   6    39970.75    40342.77    436.33 o
   0   0   6    70563.55    70185.61    743.03 o
   1   0   6    17501.95    15941.47    197.12 o
   2   0   6     2909.73     2834.11     64.72 o
   3   0   6    10275.10    10781.77    160.14 o
   4   0   6     8137.64     7905.53    207.86 o
   5   0   6    28178.44    28284.40    432.75 o
   6   0   6    12767.03    12976.58    348.68 o
   7   0   6    12768.26    13109.62    662.38 o
   8   0   6     2294.39     2251.81    162.98 o
   9   0   6     3891.57     3742.75    594.53 o
  10   0   6     4752.91     4601.88    216.35 o
  11   0   6     4205.08     4484.21    452.64 o
 -17   1   6       46.16      -22.28     66.56 o
 -16   1   6       37.72       40.49     61.77 o
 -15   1   6        6.51      -22.37     37.85 o
 -14   1   6      244.48      243.56     40.20 o
 -13   1   6      391.43      329.70     33.79 o
 -12   1   6        7.95        9.59     15.25 o
 -11   1   6       42.47       10.46     16.92 o
 -10   1   6      690.52      769.84     38.28 o
  -9   1   6       16.71       34.75     28.25 o
  -8   1   6      751.87      816.16    102.02 o
  -7   1   6      885.32      755.19     82.09 o
  -6   1   6        0.04       12.76     11.81 o
  -5   1   6     5937.85     5845.66     86.10 o
  -4   1   6     2712.21     3351.52     40.91 o
  -3   1   6      114.46       70.07      8.29 o
  -2   1   6     5087.74     4776.37     53.62 o
  -1   1   6     1657.34     1435.26     32.07 o
   0   1   6       26.11       37.89     10.05 o
   1   1   6     1729.94     1612.12     37.61 o
   2   1   6       68.78      -10.66     10.66 o
   3   1   6      331.68      226.17     18.56 o
   4   1   6      125.50       73.23     19.37 o
   5   1   6     3259.74     3298.71     78.48 o
   6   1   6      948.35      884.92     54.07 o
   7   1   6      676.49      579.78     61.62 o
   8   1   6       14.36       50.34     41.37 o
   9   1   6      218.37      247.20     51.79 o
  10   1   6       22.32      -16.42     32.56 o
  11   1   6       17.92       41.89    104.21 o
 -17   2   6      497.74      589.77    107.88 o
 -16   2   6     4179.02     4076.83    186.37 o
 -15   2   6     2997.98     2647.89    126.05 o
 -14   2   6     1934.48     1976.17     88.24 o
 -13   2   6      895.65      944.91     46.32 o
 -12   2   6     5474.13     5417.29     96.21 o
 -11   2   6     1190.89     1226.32     44.25 o
 -10   2   6    19244.83    19480.91    335.06 o
  -9   2   6     2346.32     2434.82     78.87 o
  -8   2   6    29325.69    28896.32    576.67 o
  -7   2   6     1184.58     1168.05     45.31 o
  -6   2   6    41428.32    41248.46    547.65 o
  -5   2   6      851.42     1075.52     23.94 o
  -4   2   6    22354.77    22830.06    183.64 o
  -3   2   6    14568.39    14751.92    129.39 o
  -2   2   6     3515.97     3327.52     39.85 o
  -1   2   6    38523.41    40792.59    328.43 o
   0   2   6    18035.71    19251.96    169.70 o
   1   2   6    10953.77    10871.46    105.30 o
   2   2   6    15542.13    14885.07    145.95 o
   3   2   6    11931.36    12311.06    128.35 o
   4   2   6    19887.67    19755.81    237.03 o
   5   2   6     8820.38     8815.44    124.20 o
   6   2   6     8052.55     8124.31    190.31 o
   7   2   6     5942.90     5734.07    152.43 o
   8   2   6     3648.73     3851.33    143.03 o
   9   2   6     3009.17     3277.96    127.25 o
  10   2   6     3838.86     3905.66    218.80 o
  11   2   6     4150.95     3988.91    432.71 o
 -16   3   6       23.11       18.78     64.90 o
 -15   3   6      565.16      584.93     81.67 o
 -14   3   6      449.79      485.17     49.49 o
 -13   3   6        0.29        8.07     24.15 o
 -12   3   6       90.97      123.35     29.11 o
 -11   3   6       95.41      115.99     17.17 o
 -10   3   6     1741.15     1735.81     51.29 o
  -9   3   6     1853.18     1962.20     68.64 o
  -8   3   6     1256.74     1184.11     53.49 o
  -7   3   6       87.15       76.71     12.84 o
  -6   3   6       75.17      128.13     12.70 o
  -5   3   6      320.22      227.76     10.13 o
  -4   3   6    10386.81     9873.92     89.57 o
  -3   3   6    11033.38    10665.53     98.61 o
  -2   3   6       66.98      112.10      9.39 o
  -1   3   6      155.40      205.84     12.73 o
   0   3   6       63.23       29.06      9.80 o
   1   3   6      175.23      228.47     16.34 o
   2   3   6     7062.99     7062.28     86.87 o
   3   3   6     3137.77     3260.64     62.65 o
   4   3   6     3447.02     3307.73     68.04 o
   5   3   6     1317.77     1265.35     50.24 o
   6   3   6      495.23      470.15     40.60 o
   7   3   6      213.00       81.48     38.16 o
   8   3   6      373.55      370.79     58.46 o
   9   3   6       52.03       59.47     56.44 o
  10   3   6       41.55       51.37     55.33 o
  11   3   6      123.65       68.89    110.42 o
 -16   4   6     2460.65     2690.74    173.55 o
 -15   4   6     5427.25     5517.36    306.65 o
 -14   4   6     1276.14     1098.89     85.79 o
 -13   4   6     4300.23     4263.64    106.42 o
 -12   4   6     2132.51     1974.77     58.32 o
 -11   4   6     9488.94     9654.62    123.08 o
 -10   4   6     8769.13     8702.06    127.32 o
  -9   4   6    18925.74    18604.66    280.58 o
  -8   4   6     2440.02     2425.46     50.47 o
  -7   4   6    12895.18    13060.37    156.91 o
  -6   4   6     4915.42     5229.85     67.11 o
  -5   4   6    15731.02    13631.72    133.18 o
  -4   4   6    18675.68    17644.00    152.22 o
  -3   4   6    23909.40    24834.20    211.14 o
  -2   4   6    10691.87    12159.52    111.25 o
  -1   4   6    11693.29    12836.68    116.98 o
   0   4   6     5651.42     5963.28     67.21 o
   1   4   6    29387.89    28173.11    242.90 o
   2   4   6     2007.26     1778.17     45.00 o
   3   4   6    14244.70    14630.23    158.18 o
   4   4   6     6263.88     5989.14    121.50 o
   5   4   6    10862.01    11341.58    166.33 o
   6   4   6    11735.50    11732.45    183.97 o
   7   4   6     5941.01     5871.45    242.46 o
   8   4   6     1284.57     1265.51     89.25 o
   9   4   6     1563.17     1534.86     93.72 o
  10   4   6     2916.22     2911.83    149.63 o
  11   4   6     2973.38     3188.09    270.71 o
 -16   5   6       42.04        4.73     64.16 o
 -15   5   6       62.41      -25.40     58.10 o
 -14   5   6       91.15       59.82     47.36 o
 -13   5   6        3.02      -26.62     41.82 o
 -12   5   6       14.05      -10.68     27.34 o
 -11   5   6      414.69      478.98     32.10 o
 -10   5   6     2359.01     2282.66     55.58 o
  -9   5   6     1541.68     1493.85     40.06 o
  -8   5   6        0.45       -8.78     11.48 o
  -7   5   6      298.41      281.75     14.60 o
  -6   5   6     1458.65     1463.40     26.37 o
  -5   5   6      605.25      482.72     16.20 o
  -4   5   6     1273.70     1465.22     24.10 o
  -3   5   6       53.89        9.46      6.76 o
  -2   5   6       76.80      205.97     12.57 o
  -1   5   6     1034.91     1036.40     28.28 o
   0   5   6       13.04        6.87      9.95 o
   1   5   6     5110.29     4812.94     64.89 o
   2   5   6      236.60      163.35     17.84 o
   3   5   6     1583.75     1459.08     47.86 o
   4   5   6       70.73       68.92     20.26 o
   5   5   6        2.19      -21.33     21.33 o
   6   5   6      759.04      791.59     56.87 o
   7   5   6     1401.45     1342.97     85.66 o
   8   5   6      136.67       56.40     44.84 o
   9   5   6       26.50      -46.75     47.73 o
  10   5   6       58.62       92.65     62.66 o
  11   5   6      167.38      333.10    129.68 o
 -16   6   6     4032.51     4052.62    201.36 o
 -15   6   6     3363.83     3224.48    168.28 o
 -14   6   6     3690.37     3901.64    159.89 o
 -13   6   6     2701.82     2935.82    129.83 o
 -12   6   6     7839.09     8466.18    214.79 o
 -11   6   6     4093.96     3963.56     83.96 o
 -10   6   6    16044.75    16570.46    224.71 o
  -9   6   6     2547.92     2535.08     50.97 o
  -8   6   6    17137.55    17899.73    221.37 o
  -7   6   6     8841.70     8767.89    112.96 o
  -6   6   6    13228.71    12291.17    136.22 o
  -5   6   6     7808.91     7386.03     78.31 o
  -4   6   6     8116.30     8368.32     84.93 o
  -3   6   6     8671.82     8766.82     97.55 o
  -2   6   6    15746.87    15857.15    151.81 o
  -1   6   6    13466.45    12505.10    126.18 o
   0   6   6    23955.14    23322.59    218.66 o
   1   6   6    10054.15    10150.89    117.45 o
   2   6   6    13529.03    13607.78    144.80 o
   3   6   6     2818.56     2713.60     61.11 o
   4   6   6     9811.08    10497.38    135.86 o
   5   6   6     4468.93     4347.04     88.76 o
   6   6   6     3763.50     3561.49    110.23 o
   7   6   6     5651.18     5456.30    142.55 o
   8   6   6     2113.66     2095.89    169.43 o
   9   6   6     1500.51     1519.23     94.50 o
  10   6   6     3493.47     3450.82    172.41 o
 -16   7   6       23.18       31.85     69.77 o
 -15   7   6      259.63      150.11     73.93 o
 -14   7   6      200.17      303.84     92.35 o
 -13   7   6       42.88       52.89     49.82 o
 -12   7   6       72.16       96.09     44.05 o
 -11   7   6      337.39      317.60     38.00 o
 -10   7   6      394.42      421.45     30.66 o
  -9   7   6      800.45      742.45     34.83 o
  -8   7   6      709.59      702.98     33.70 o
  -7   7   6      424.97      342.24     20.81 o
  -6   7   6       10.73       -9.65      9.65 o
  -5   7   6       10.61       33.31      9.88 o
  -4   7   6     5232.41     5488.92     63.67 o
  -3   7   6     4210.55     4179.63     61.31 o
  -2   7   6     3504.90     3485.77     52.64 o
  -1   7   6     2757.10     3004.97     48.97 o
   0   7   6      128.92      153.76     16.63 o
   1   7   6        0.38       -5.30     12.51 o
   2   7   6     5101.37     5082.02     75.54 o
   3   7   6        4.38      -14.59     14.59 o
   4   7   6     1550.28     1573.73     56.27 o
   5   7   6      558.64      489.32     40.79 o
   6   7   6        3.04      -30.63     30.63 o
   7   7   6      112.08      110.05     44.04 o
   8   7   6      224.22      255.62     56.35 o
   9   7   6        7.58       44.96     46.25 o
  10   7   6       22.42       64.23     68.54 o
 -16   8   6     1543.46     1565.03    146.03 o
 -15   8   6     4134.41     4404.88    265.60 o
 -14   8   6     3436.56     3912.42    172.01 o
 -13   8   6     6562.74     7212.41    231.53 o
 -12   8   6     3056.83     3122.99    137.36 o
 -11   8   6     9630.46    10224.91    234.24 o
 -10   8   6     5286.91     5016.94     96.54 o
  -9   8   6    15521.74    15934.49    225.32 o
  -8   8   6     4120.72     4096.07     73.19 o
  -7   8   6     6911.40     6884.86    100.91 o
  -6   8   6     5947.92     6044.57     76.14 o
  -5   8   6     4452.67     4342.17     68.17 o
  -4   8   6    11928.39    11555.65    120.65 o
  -3   8   6     7488.38     7332.71     91.24 o
  -2   8   6    10582.09    10377.36    111.51 o
  -1   8   6    16955.87    17288.83    175.99 o
   0   8   6     4070.37     3969.68     70.23 o
   1   8   6    23241.61    22864.67    234.93 o
   2   8   6     1960.25     1783.06     55.44 o
   3   8   6     7484.99     7707.18    111.19 o
   4   8   6     2994.18     2862.45     72.63 o
   5   8   6     3562.60     3830.35    102.58 o
   6   8   6     2340.16     2440.45    138.89 o
   7   8   6     2613.09     2556.26    118.23 o
   8   8   6     1236.89     1279.01     93.54 o
   9   8   6     1641.85     1516.72     95.35 o
  10   8   6     2183.21     2220.57    150.88 o
 -16   9   6       47.29       69.41     80.45 o
 -15   9   6       51.55      167.68     73.12 o
 -14   9   6      283.36      271.92    105.00 o
 -13   9   6        1.46       34.43     55.15 o
 -12   9   6      490.08      492.01     70.97 o
 -11   9   6      131.87      162.05     46.70 o
 -10   9   6      653.07      718.63     67.17 o
  -9   9   6     1691.41     1609.01     57.61 o
  -8   9   6     1588.84     1460.37     44.20 o
  -7   9   6      587.26      462.68     21.33 o
  -6   9   6      541.40      589.65     24.03 o
  -5   9   6     1025.03      978.42     36.64 o
  -4   9   6     2021.56     1764.21     42.55 o
  -3   9   6     4601.20     4469.90     66.31 o
  -2   9   6     1608.82     1641.10     40.27 o
  -1   9   6      167.52      180.57     17.73 o
   0   9   6     2628.79     2989.73     59.12 o
   1   9   6     1525.17     1524.78     50.40 o
   2   9   6        1.48        1.21     15.86 o
   3   9   6      658.57      675.79     38.16 o
   4   9   6      217.16      244.93     28.80 o
   5   9   6       93.72       22.56     28.95 o
   6   9   6        3.70       -6.09     34.29 o
   7   9   6      546.99      652.09     66.79 o
   8   9   6        9.60      -41.41     41.41 o
   9   9   6       87.68       35.83     47.12 o
  10   9   6      161.36       -7.04    106.95 o
 -15  10   6     1857.33     2047.00    148.48 o
 -14  10   6     3374.85     3074.42    172.76 o
 -13  10   6     2767.60     2769.13    155.69 o
 -12  10   6     7692.38     8082.49    253.50 o
 -11  10   6     4969.31     5009.69    163.63 o
 -10  10   6    10775.73    11086.00    270.16 o
  -9  10   6     8960.91     8656.36    147.59 o
  -8  10   6     7375.04     7648.38    116.88 o
  -7  10   6     2837.86     2892.81     58.80 o
  -6  10   6    11531.94    11354.39    136.00 o
  -5  10   6     9698.23     9289.13    105.55 o
  -4  10   6     6476.82     6543.43     89.71 o
  -3  10   6     7303.63     7153.14     94.62 o
  -2  10   6     4342.68     4182.32     65.74 o
  -1  10   6     3271.89     3105.64     57.21 o
   0  10   6     9884.14    10249.16    133.99 o
   1  10   6     2607.71     2654.77     68.47 o
   2  10   6     5451.91     5565.90     95.37 o
   3  10   6     5746.37     5685.92     99.08 o
   4  10   6     4848.66     5140.57    141.23 o
   5  10   6     1023.15      958.06     60.04 o
   6  10   6     2265.90     2402.14    105.49 o
   7  10   6      829.06      752.00     72.35 o
   8  10   6     1473.59     1486.43    103.14 o
   9  10   6     1666.63     1565.80     99.18 o
  10  10   6     1490.78     1485.37    199.17 o
 -15  11   6      118.31       45.59     77.50 o
 -14  11   6       31.40      -50.33     62.76 o
 -13  11   6      105.57        4.11     57.49 o
 -12  11   6      261.53      315.08     77.31 o
 -11  11   6      136.06       89.43     49.39 o
 -10  11   6      152.58      147.53     48.02 o
  -9  11   6       60.26      132.42     36.98 o
  -8  11   6      118.39      136.66     18.57 o
  -7  11   6       20.77       45.72     15.40 o
  -6  11   6     2314.09     2225.05     60.34 o
  -5  11   6      173.70      139.94     17.64 o
  -4  11   6       44.94       51.78     13.08 o
  -3  11   6       95.62       68.10     13.41 o
  -2  11   6       43.70       26.93     15.18 o
  -1  11   6     5052.77     5072.67     83.58 o
   0  11   6      146.74      104.91     21.14 o
   1  11   6      247.73      238.70     25.89 o
   2  11   6     1267.20     1203.47     48.98 o
   3  11   6        2.92        1.14     21.76 o
   4  11   6       36.13       42.78     28.30 o
   5  11   6      174.35      140.04     37.30 o
   6  11   6        6.01       -9.15     36.61 o
   7  11   6       99.42      121.41     52.70 o
   8  11   6       53.39       99.79     54.32 o
   9  11   6        0.60        9.22     55.30 o
 -15  12   6     1697.28     1873.13    170.52 o
 -14  12   6     3591.63     4122.94    225.89 o
 -13  12   6     5463.83     5548.21    221.96 o
 -12  12   6     5098.69     5291.66    325.82 o
 -11  12   6     2986.32     3113.82    171.80 o
 -10  12   6     1806.36     1761.73    108.77 o
  -9  12   6    10793.84    11129.38    278.58 o
  -8  12   6     5183.03     5375.62     95.39 o
  -7  12   6     4569.99     4437.53     76.17 o
  -6  12   6     7535.34     7416.18    101.36 o
  -5  12   6     3831.38     3912.29     65.40 o
  -4  12   6     6762.22     6497.49     88.63 o
  -3  12   6    12359.78    12596.17    155.58 o
  -2  12   6     3724.15     3815.08     68.11 o
  -1  12   6     2930.49     3055.07     68.39 o
   0  12   6     3952.34     3955.71     81.69 o
   1  12   6     4017.70     3904.40     99.24 o
   2  12   6     6014.92     5951.89    108.23 o
   3  12   6     6527.27     6637.10    124.25 o
   4  12   6     1745.93     1703.08     73.42 o
   5  12   6     3569.93     3699.06    121.93 o
   6  12   6      967.57      942.06     74.54 o
   7  12   6     2434.47     2320.89    139.98 o
   8  12   6     1811.52     1804.91    123.50 o
   9  12   6     2287.47     2284.13    132.63 o
 -14  13   6       16.32      -29.88     76.99 o
 -13  13   6      302.05      216.29    122.54 o
 -12  13   6      192.97      288.91     66.32 o
 -11  13   6      389.46      222.03     59.79 o
 -10  13   6       78.26       25.07     45.34 o
  -9  13   6       58.94       38.62     43.89 o
  -8  13   6      505.33      564.23     53.17 o
  -7  13   6      992.82      846.56     48.15 o
  -6  13   6     1311.91     1297.21     36.28 o
  -5  13   6       12.85        4.13     15.23 o
  -4  13   6      662.96      632.80     31.68 o
  -3  13   6      150.58      115.80     19.11 o
  -2  13   6     3915.91     3980.18     75.26 o
  -1  13   6     1083.18     1063.22     44.93 o
   0  13   6     1241.63     1219.43     51.46 o
   1  13   6       69.86       78.56     24.28 o
   2  13   6      179.47      235.66     32.23 o
   3  13   6      426.22      348.19     39.77 o
   4  13   6      591.40      640.04     54.89 o
   5  13   6      576.22      686.66     61.70 o
   6  13   6       22.41       44.62     43.35 o
   7  13   6      287.75      350.32     68.38 o
   8  13   6       40.01       48.30     65.92 o
   9  13   6        3.99       61.32     58.60 o
 -14  14   6     2951.14     3064.49    212.15 o
 -13  14   6     3322.43     3242.30    238.55 o
 -12  14   6     4914.78     5188.46    200.95 o
 -11  14   6     2734.63     2846.15    152.24 o
 -10  14   6     3355.13     3003.34    152.82 o
  -9  14   6     5290.95     5129.91    142.64 o
  -8  14   6    12244.93    11719.69    228.24 o
  -7  14   6     3760.31     4000.82     98.03 o
  -6  14   6     9789.97     9636.29    126.64 o
  -5  14   6     3757.75     3625.84     81.01 o
  -4  14   6     3634.95     3624.70     73.41 o
  -3  14   6     5925.22     5498.68     99.21 o
  -2  14   6     9113.29     8717.84    124.86 o
  -1  14   6     9758.59    10187.96    140.23 o
   0  14   6     8141.12     8412.31    124.96 o
   1  14   6     8385.31     8644.50    155.56 o
   2  14   6     3666.37     3287.90    113.52 o
   3  14   6     7884.72     8014.48    154.20 o
   4  14   6     4349.45     4209.28    124.51 o
   5  14   6     1629.72     1624.86     88.38 o
   6  14   6     1877.44     1912.91    106.13 o
   7  14   6     1323.72     1282.15    149.12 o
   8  14   6     3799.91     3559.11    601.57 o
 -13  15   6      164.78      126.72     74.14 o
 -12  15   6      762.79     1038.31    115.17 o
 -11  15   6      693.14      571.61     83.69 o
 -10  15   6        5.17      -40.78     47.10 o
  -9  15   6      207.00      172.53     31.97 o
  -8  15   6        1.93        9.82     48.19 o
  -7  15   6      149.22       86.37     35.71 o
  -6  15   6      480.04      487.63     34.23 o
  -5  15   6      584.76      520.61     35.72 o
  -4  15   6      732.83      729.42     39.66 o
  -3  15   6        3.02       -0.73     20.53 o
  -2  15   6     1008.28      963.35     46.70 o
  -1  15   6      255.11      263.28     30.12 o
   0  15   6     1432.29     1507.43     64.69 o
   1  15   6      510.93      483.85     44.32 o
   2  15   6     1447.72     1287.37     76.43 o
   3  15   6      247.89      273.38     42.50 o
   4  15   6      138.52      134.23     41.21 o
   5  15   6       28.22        8.61     44.47 o
   6  15   6       78.91       99.50     52.74 o
   7  15   6       40.47      -19.14     94.89 o
   8  15   6      308.40      546.40    141.37 o
 -13  16   6     3190.44     3293.97    385.80 o
 -12  16   6     3776.13     3453.38    201.65 o
 -11  16   6     1463.88     1477.02    131.26 o
 -10  16   6     2313.93     2469.66    147.79 o
  -9  16   6     2352.37     2307.45    151.59 o
  -8  16   6     3198.51     3170.99    160.55 o
  -7  16   6     2645.86     2577.30    108.47 o
  -6  16   6     6213.29     6232.25    143.07 o
  -5  16   6     3915.42     3950.90     94.48 o
  -4  16   6     5978.06     5921.51    120.79 o
  -3  16   6    12588.06    12613.14    189.45 o
  -2  16   6     4469.81     4349.60     94.95 o
  -1  16   6     5377.39     5427.66    114.38 o
   0  16   6     3645.32     3581.74    109.71 o
   1  16   6     1687.84     1605.72     73.47 o
   2  16   6     4357.44     4523.46    115.28 o
   3  16   6     5023.60     5102.74    124.98 o
   4  16   6     5639.98     5965.51    156.60 o
   5  16   6     4226.15     4201.63    259.97 o
   6  16   6     1572.38     1618.18    109.58 o
   7  16   6     2592.11     2647.75    241.68 o
 -12  17   6      214.58      251.04     84.54 o
 -11  17   6       51.28      -52.56     61.52 o
 -10  17   6       37.90       45.32     62.61 o
  -9  17   6        7.86      -10.11     40.98 o
  -8  17   6      706.32      668.91    118.65 o
  -7  17   6      270.44      244.74     74.55 o
  -6  17   6        0.75      -26.74     27.42 o
  -5  17   6      336.13      282.68     39.88 o
  -4  17   6       31.57       47.47     29.67 o
  -3  17   6     1165.06     1062.42     58.76 o
  -2  17   6        1.08        6.34     27.56 o
  -1  17   6       59.25       36.21     29.55 o
   0  17   6      138.52      116.66     32.56 o
   1  17   6      858.61      838.85     57.96 o
   2  17   6       24.74       29.52     36.12 o
   3  17   6      267.12      297.17     48.23 o
   4  17   6      201.45      188.47     51.21 o
   5  17   6       19.05      -18.25     50.86 o
   6  17   6      154.30      161.67     84.93 o
   7  17   6       76.98       61.89     96.79 o
 -12  18   6     1691.22     1578.62    169.13 o
 -11  18   6      925.36      833.83    129.37 o
 -10  18   6     1118.87     1070.95     72.22 o
  -9  18   6     2694.09     2583.65    126.02 o
  -8  18   6     4710.43     4602.88    353.24 o
  -7  18   6     7820.40     8080.12    274.34 o
  -6  18   6     4604.00     4437.98    134.74 o
  -5  18   6     2969.34     2857.56    104.74 o
  -4  18   6     3088.57     3256.17    108.73 o
  -3  18   6     4630.36     4720.75    130.08 o
  -2  18   6     7452.46     8010.71    222.01 o
  -1  18   6     3529.32     3373.15    102.82 o
   0  18   6     3331.14     3047.40     98.04 o
   1  18   6     3285.01     3158.53    117.18 o
   2  18   6     3743.40     3665.10    124.63 o
   3  18   6     9721.85    10652.63    243.17 o
   4  18   6     4241.23     4692.95    176.89 o
   5  18   6     2484.43     2371.25    152.02 o
   6  18   6     1062.16     1358.11    183.05 o
 -11  19   6      127.56      154.66    105.54 o
 -10  19   6        2.11      -47.56     47.56 o
  -9  19   6      235.86      163.83     57.00 o
  -8  19   6        0.05      -27.92     59.73 o
  -7  19   6      124.64      172.50     37.67 o
  -6  19   6        0.29      -24.01     33.13 o
  -5  19   6      125.31       87.90     39.11 o
  -4  19   6      598.64      578.65     58.07 o
  -3  19   6       43.00       69.16     36.61 o
  -2  19   6     1072.08     1090.32     72.81 o
  -1  19   6      118.24      192.98     40.11 o
   0  19   6        8.30      -16.45     34.80 o
   1  19   6       21.59       87.05     43.85 o
   2  19   6      173.74      178.05     51.29 o
   3  19   6      114.53       81.78     56.62 o
   4  19   6       86.85       93.48     59.12 o
   5  19   6        9.14      -45.36     77.16 o
 -10  20   6     1249.99     1285.32    116.11 o
  -9  20   6      855.95      948.23     90.78 o
  -8  20   6     4188.13     4186.05    230.76 o
  -7  20   6     5918.03     5747.58    169.02 o
  -6  20   6     4656.83     4779.02    153.76 o
  -5  20   6     2589.85     2732.56    109.79 o
  -4  20   6     3666.85     3670.98    127.55 o
  -3  20   6     5532.25     5565.29    161.16 o
  -2  20   6     7510.60     7728.71    200.53 o
  -1  20   6     4279.36     4446.47    123.18 o
   0  20   6     3475.72     3969.74    133.09 o
   1  20   6     3041.93     3401.89    143.69 o
   2  20   6     5608.99     5599.84    200.78 o
   3  20   6     3547.41     3208.88    168.40 o
   4  20   6     4817.33     4873.19    311.69 o
  -9  21   6        9.17      -79.03     79.03 o
  -8  21   6       69.19       61.76     95.64 o
  -7  21   6       40.60       52.74     37.46 o
  -6  21   6      371.49      487.09     78.99 o
  -5  21   6      185.04      101.95     47.00 o
  -4  21   6       59.27       70.97     46.29 o
  -3  21   6       57.00       63.40     44.99 o
  -2  21   6      164.35      146.01     43.26 o
  -1  21   6      304.34      376.06     57.93 o
   0  21   6      524.67      696.10     68.43 o
   1  21   6      156.41       78.95     79.61 o
   2  21   6      123.34      109.54     75.64 o
   3  21   6       47.65       88.32     99.16 o
  -8  22   6     2358.01     2185.81    207.43 o
  -7  22   6     4788.58     5056.12    346.68 o
  -6  22   6     1822.24     1690.06    126.06 o
  -5  22   6     1635.26     1393.81     89.78 o
  -4  22   6     1493.11     1318.78     89.85 o
  -3  22   6     5828.87     6434.63    176.84 o
  -2  22   6     5641.73     6556.15    196.68 o
  -1  22   6     4752.46     5174.84    249.49 o
   0  22   6     1107.77     1097.42     87.73 o
   1  22   6     2419.96     2567.44    213.76 o
   2  22   6     2173.09     2232.98    351.79 o
  -6  23   6      235.53      114.29    100.77 o
  -5  23   6      298.29      269.40     92.92 o
  -4  23   6       11.31       45.75     66.42 o
  -3  23   6      225.57      371.64     98.96 o
  -2  23   6      181.39      302.17     76.46 o
  -1  23   6      487.27      416.97     76.30 o
   0  23   6       95.67       56.68     97.43 o
   1  23   6       22.18      126.73    181.76 o
 -17   1   7     2516.92     2490.10    153.40 o
 -16   1   7     3694.91     3888.50    167.04 o
 -15   1   7     2907.36     2886.46    126.72 o
 -14   1   7     2327.43     2410.51    106.81 o
 -13   1   7     3972.82     3995.55    166.33 o
 -12   1   7     9284.14     9766.53    179.73 o
 -11   1   7    13605.21    13595.47    227.02 o
 -10   1   7    20477.60    19934.63    414.96 o
  -9   1   7     8583.39     8535.48    276.09 o
  -8   1   7     7562.94     7611.44    236.25 o
  -7   1   7    14658.78    15187.13    240.68 o
  -6   1   7    38011.43    39638.73    781.89 o
  -5   1   7    32574.81    32775.39    368.30 o
  -4   1   7    21103.86    21958.10    178.81 o
  -3   1   7    12473.84    12785.28    117.57 o
  -2   1   7    29324.62    31797.39    276.72 o
  -1   1   7    11778.06    12156.22    123.04 o
   0   1   7    36340.75    36227.75    309.72 o
   1   1   7    20451.54    20558.33    203.43 o
   2   1   7     9974.61     9788.23    115.83 o
   3   1   7    15847.90    15937.00    176.08 o
   4   1   7     8779.94     9009.71    142.00 o
   5   1   7    12696.09    12719.58    185.16 o
   6   1   7    13030.25    12966.92    289.74 o
   7   1   7     6350.31     6211.59    157.46 o
   8   1   7     2434.08     2333.29    137.02 o
   9   1   7     3528.27     3248.72    151.65 o
  10   1   7     3120.70     3050.23    118.05 o
 -17   2   7       86.23      -36.35     60.53 o
 -16   2   7       18.28      -31.94     59.22 o
 -15   2   7      123.22      138.78     39.79 o
 -14   2   7      147.26      198.50     46.23 o
 -13   2   7        2.54      -10.11     22.15 o
 -12   2   7      259.53      285.64     32.22 o
 -11   2   7      518.92      481.82     33.90 o
 -10   2   7     1393.66     1516.22     81.08 o
  -9   2   7      363.55      435.11     31.51 o
  -8   2   7       71.09      115.91     21.67 o
  -7   2   7      541.79      530.24     19.64 o
  -6   2   7      326.32      334.04     15.67 o
  -5   2   7     2280.86     2503.55     35.45 o
  -4   2   7      431.11      360.86     12.01 o
  -3   2   7     5839.80     5738.58     62.50 o
  -2   2   7      326.12      259.83     14.97 o
  -1   2   7      124.76       83.28     12.46 o
   0   2   7      321.82      271.59     18.72 o
   1   2   7     1542.64     1386.14     39.66 o
   2   2   7        4.96       11.55     14.64 o
   3   2   7        8.78      -16.22     16.22 o
   4   2   7      321.99      241.82     27.27 o
   5   2   7      293.27      223.83     32.96 o
   6   2   7      518.58      457.10     56.43 o
   7   2   7       39.50       49.05     39.44 o
   8   2   7       41.59       24.40     45.58 o
   9   2   7      112.99       97.62     53.60 o
  10   2   7       23.91       10.87     44.07 o
 -17   3   7     1909.04     1698.36    133.22 o
 -16   3   7     3078.25     3247.79    157.09 o
 -15   3   7     1603.74     1758.49    113.15 o
 -14   3   7     2596.46     2662.30    156.96 o
 -13   3   7     6080.82     6114.96    127.50 o
 -12   3   7     6864.82     7140.76    136.87 o
 -11   3   7     5770.60     6037.92    115.40 o
 -10   3   7    14654.89    14359.84    286.40 o
  -9   3   7     3626.95     3526.62     87.67 o
  -8   3   7    11536.76    11460.63    203.51 o
  -7   3   7    16110.68    16429.91    232.89 o
  -6   3   7    23661.40    24758.76    256.29 o
  -5   3   7    13665.96    14183.20    139.00 o
  -4   3   7    12012.42    12483.72    106.51 o
  -3   3   7     8452.01     7836.98     85.39 o
  -2   3   7    16126.66    15097.50    136.41 o
  -1   3   7    27551.45    25609.76    232.48 o
   0   3   7    19282.63    18959.48    182.42 o
   1   3   7    22975.87    23113.42    279.57 o
   2   3   7     9424.77     9274.72    116.93 o
   3   3   7     8865.08     8955.93    125.25 o
   4   3   7     7525.36     7576.50    120.55 o
   5   3   7     5330.60     5204.56    110.07 o
   6   3   7    11102.36    10616.11    219.20 o
   7   3   7     2892.09     2846.93    125.25 o
   8   3   7     1675.79     1743.76    108.47 o
   9   3   7     2969.26     2934.31    137.61 o
  10   3   7     2562.53     2740.22    109.27 o
 -17   4   7        0.12       23.29     63.70 o
 -16   4   7       67.27      163.89    103.78 o
 -15   4   7      838.96      891.61     87.12 o
 -14   4   7       14.29      -10.16     30.24 o
 -13   4   7       44.45       38.68     24.29 o
 -12   4   7       11.31        4.89     14.05 o
 -11   4   7       13.89       17.48     21.32 o
 -10   4   7     3798.09     3733.90    122.52 o
  -9   4   7      324.08      360.26     32.27 o
  -8   4   7      148.27      104.34     15.94 o
  -7   4   7      871.97      705.18     22.30 o
  -6   4   7       20.96       41.64      8.88 o
  -5   4   7        5.84       14.86      6.58 o
  -4   4   7     6487.44     6475.11     66.92 o
  -3   4   7      365.54      214.54     13.93 o
  -2   4   7       85.27       65.78     10.29 o
  -1   4   7      799.72      697.50     24.51 o
   0   4   7      255.26      249.01     17.76 o
   1   4   7      204.70      184.95     19.54 o
   2   4   7     1759.28     1571.31     46.92 o
   3   4   7      661.99      616.88     34.74 o
   4   4   7      103.13       69.02     20.55 o
   5   4   7     1018.52     1112.94     71.58 o
   6   4   7      904.09     1045.84     72.67 o
   7   4   7       30.05      -13.99     38.80 o
   8   4   7        6.66       47.54     47.49 o
   9   4   7      573.54      516.05     71.70 o
  10   4   7      305.62      545.65    159.67 o
 -17   5   7     2846.56     3180.62    249.77 o
 -16   5   7     2186.48     2155.21    144.55 o
 -15   5   7     3235.94     2995.45    226.32 o
 -14   5   7     1106.83     1256.76     88.42 o
 -13   5   7     5010.01     5015.23    133.99 o
 -12   5   7     3573.01     3715.72     88.95 o
 -11   5   7    13490.66    13000.70    170.93 o
 -10   5   7     9158.73     9106.66    138.39 o
  -9   5   7     6789.93     6840.31    109.05 o
  -8   5   7     2946.08     3086.82     60.63 o
  -7   5   7     4298.59     3962.90     67.16 o
  -6   5   7    23775.88    24359.79    247.60 o
  -5   5   7    14615.07    14023.43    134.73 o
  -4   5   7     9311.57     9656.90     93.82 o
  -3   5   7     6130.60     6023.96     72.52 o
  -2   5   7     8037.69     7795.07     86.63 o
  -1   5   7    10270.93    10174.79    107.06 o
   0   5   7    22053.55    21309.05    197.81 o
   1   5   7     8248.82     8002.10    101.43 o
   2   5   7     3107.16     3016.64     59.27 o
   3   5   7    10052.92     9786.14    135.44 o
   4   5   7     1925.97     1960.03     63.95 o
   5   5   7    11064.98    11003.29    192.55 o
   6   5   7     6694.63     7027.62    176.91 o
   7   5   7     4545.07     4477.44    153.61 o
   8   5   7     1428.28     1392.24    100.23 o
   9   5   7     1467.77     1343.61    121.36 o
  10   5   7     2789.37     3032.15    266.37 o
 -16   6   7      372.12      466.86     84.74 o
 -15   6   7      482.06      671.65    119.61 o
 -14   6   7       41.25      -12.28     43.52 o
 -13   6   7       26.69       28.74     40.88 o
 -12   6   7      271.22      215.31     36.34 o
 -11   6   7      464.56      599.61     28.86 o
 -10   6   7      271.44      301.13     25.39 o
  -9   6   7     1998.93     1983.05     52.33 o
  -8   6   7        3.29       13.74     12.65 o
  -7   6   7     1959.61     1836.81     39.11 o
  -6   6   7      117.27      120.14     14.32 o
  -5   6   7      262.93      235.51     13.91 o
  -4   6   7     1491.21     1525.40     28.80 o
  -3   6   7     1052.54      991.63     28.85 o
  -2   6   7      121.99       84.70     11.61 o
  -1   6   7       72.73       47.96     12.87 o
   0   6   7     1246.61     1117.46     36.00 o
   1   6   7      867.56      948.11     33.83 o
   2   6   7      334.06      344.59     24.07 o
   3   6   7      397.32      386.22     30.64 o
   4   6   7     2457.16     2466.29     74.14 o
   5   6   7      205.25       77.42     31.25 o
   6   6   7      147.59      140.79     42.02 o
   7   6   7      215.83      273.70     74.16 o
   8   6   7      188.10      136.93     52.63 o
   9   6   7      143.05      120.92     56.98 o
  10   6   7      270.19      207.79    117.67 o
 -16   7   7     3361.52     3431.56    185.34 o
 -15   7   7     2152.44     2353.06    137.54 o
 -14   7   7     1868.95     1925.07    153.02 o
 -13   7   7     2032.92     1887.45    110.65 o
 -12   7   7     5115.25     5397.65    178.40 o
 -11   7   7     6038.50     6072.54    137.66 o
 -10   7   7    12283.23    12226.87    166.26 o
  -9   7   7     5450.07     5370.40     87.85 o
  -8   7   7     8749.07     8709.65    125.78 o
  -7   7   7    10910.73    11140.41    148.34 o
  -6   7   7    14199.30    14536.66    160.07 o
  -5   7   7    12754.70    12828.22    145.67 o
  -4   7   7     6873.99     6317.25     73.23 o
  -3   7   7     5410.49     4976.79     77.70 o
  -2   7   7     8899.68     8917.76    103.62 o
  -1   7   7     4499.65     4651.12     68.11 o
   0   7   7     4585.44     4868.31     72.68 o
   1   7   7     8633.48     8610.50    111.92 o
   2   7   7     6798.94     6731.75     97.40 o
   3   7   7    14845.18    15351.87    184.12 o
   4   7   7     6363.39     6683.34    116.10 o
   5   7   7     2825.76     2749.82    102.85 o
   6   7   7     3270.08     2862.28    127.29 o
   7   7   7     4447.14     4422.40    154.56 o
   8   7   7     1774.93     1636.79    110.29 o
   9   7   7     2793.19     3245.01    144.13 o
 -16   8   7      109.11      164.26     78.05 o
 -15   8   7      215.70      150.40     65.13 o
 -14   8   7        4.18        0.98     47.93 o
 -13   8   7      335.24      296.07     60.19 o
 -12   8   7       38.99       83.85     44.62 o
 -11   8   7       48.27       68.68     33.61 o
 -10   8   7     2472.71     2508.41     58.20 o
  -9   8   7       27.16      -12.53     15.96 o
  -8   8   7        0.45       -4.46     11.90 o
  -7   8   7       13.11       19.00     13.75 o
  -6   8   7       26.28       51.54     15.08 o
  -5   8   7      194.56      161.75     12.67 o
  -4   8   7     2214.11     2500.63     53.84 o
  -3   8   7      449.68      490.70     23.55 o
  -2   8   7        7.52      -10.16     10.16 o
  -1   8   7     8545.34     8626.96    105.48 o
   0   8   7      340.99      320.90     23.52 o
   1   8   7      425.22      370.67     33.28 o
   2   8   7     7140.02     7003.17     98.31 o
   3   8   7      657.31      615.13     37.94 o
   4   8   7     2431.38     2374.33     87.69 o
   5   8   7      760.06      855.62     61.83 o
   6   8   7      379.49      341.85     51.97 o
   7   8   7       60.04       88.89     57.21 o
   8   8   7        0.31       37.69     55.35 o
   9   8   7      592.07      548.70     87.20 o
 -16   9   7     1607.32     1449.61    137.11 o
 -15   9   7     2932.64     3055.65    162.69 o
 -14   9   7      547.68      775.87    144.45 o
 -13   9   7     2456.38     2747.87    138.81 o
 -12   9   7     1573.64     1563.26    105.98 o
 -11   9   7     7356.37     7526.21    208.69 o
 -10   9   7     4473.69     4627.45    125.62 o
  -9   9   7     5756.93     6157.14    105.40 o
  -8   9   7     1992.68     1964.45     51.28 o
  -7   9   7     7823.23     7800.47    104.02 o
  -6   9   7     7713.80     7915.82    102.00 o
  -5   9   7     6172.66     6141.94     74.67 o
  -4   9   7      953.58      856.89     27.66 o
  -3   9   7     6160.55     5878.71     79.44 o
  -2   9   7      264.82      265.42     20.40 o
  -1   9   7     7039.90     6853.01     94.51 o
   0   9   7     5238.20     5177.74     83.77 o
   1   9   7     1673.27     1696.80     50.80 o
   2   9   7     5149.10     5020.11     87.60 o
   3   9   7     6527.83     6343.10    107.91 o
   4   9   7     3849.38     3869.52    107.27 o
   5   9   7     2890.06     2725.39    150.79 o
   6   9   7     1639.72     1750.00     93.04 o
   7   9   7     1611.91     1449.20    131.96 o
   8   9   7     1667.98     1633.60    122.23 o
   9   9   7     1176.55     1074.81    131.68 o
 -16  10   7       23.79       -2.32     72.74 o
 -15  10   7      167.29      202.63     70.59 o
 -14  10   7       14.18      -52.93     52.93 o
 -13  10   7      382.08      394.97     69.86 o
 -12  10   7      123.93      192.05     55.92 o
 -11  10   7      312.93      310.75     67.87 o
 -10  10   7        6.06       21.24     36.64 o
  -9  10   7      444.87      437.64     31.92 o
  -8  10   7      417.74      454.32     29.83 o
  -7  10   7       45.45       34.48     15.59 o
  -6  10   7      131.55      111.40     15.91 o
  -5  10   7     1064.38     1194.62     35.08 o
  -4  10   7      257.80      179.06     18.32 o
  -3  10   7      526.79      620.69     29.77 o
  -2  10   7     4081.47     4009.23     67.16 o
  -1  10   7       62.29       90.53     18.94 o
   0  10   7     1182.11     1306.59     48.29 o
   1  10   7     5053.62     5125.73    103.35 o
   2  10   7       37.63       32.52     20.70 o
   3  10   7       19.91      -19.45     23.42 o
   4  10   7     1302.83     1203.79     68.11 o
   5  10   7        3.59        9.00     37.10 o
   6  10   7      713.65      656.12     70.55 o
   7  10   7     1034.82     1002.91     93.33 o
   8  10   7      133.48        4.24     56.25 o
   9  10   7        0.39        8.86    112.57 o
 -15  11   7     1318.98     1506.63    142.73 o
 -14  11   7     2656.98     2892.83    160.78 o
 -13  11   7     2917.45     2876.12    291.97 o
 -12  11   7     4817.57     5111.08    175.65 o
 -11  11   7      739.86      764.21     74.55 o
 -10  11   7     5796.98     6217.13    185.05 o
  -9  11   7      997.38      959.46     60.01 o
  -8  11   7     4540.94     4724.72     88.91 o
  -7  11   7     4248.62     4191.17     70.13 o
  -6  11   7     3603.05     3348.32     64.96 o
  -5  11   7     1094.18      974.38     35.12 o
  -4  11   7     9912.41     9854.88    125.86 o
  -3  11   7     4733.53     4772.79     91.54 o
  -2  11   7     3911.06     3948.92     69.61 o
  -1  11   7     3684.88     3807.80     77.75 o
   0  11   7     4527.02     4398.60    102.31 o
   1  11   7     1896.40     1825.85     60.48 o
   2  11   7     3874.47     3772.43     84.15 o
   3  11   7     2730.88     2755.43     92.72 o
   4  11   7     2064.01     2156.63     89.65 o
   5  11   7     4266.25     4143.34    156.02 o
   6  11   7      837.74      840.60     79.13 o
   7  11   7     2781.64     2890.61    206.50 o
   8  11   7     1404.12     1386.13    156.70 o
 -15  12   7        0.15       28.86    103.19 o
 -14  12   7       99.29      113.00     73.30 o
 -13  12   7     1077.17      940.13    101.57 o
 -12  12   7      170.63      150.73     54.87 o
 -11  12   7      844.54      762.36     79.06 o
 -10  12   7      606.56      629.16     90.04 o
  -9  12   7      995.50     1058.69     83.82 o
  -8  12   7      136.47      128.91     25.11 o
  -7  12   7     1332.22     1426.02     42.10 o
  -6  12   7      181.36      188.10     18.80 o
  -5  12   7       14.20        7.08     13.21 o
  -4  12   7     2146.55     2240.40     56.79 o
  -3  12   7      156.65      116.84     18.49 o
  -2  12   7      204.16      199.87     25.45 o
  -1  12   7     1728.81     1745.62     59.70 o
   0  12   7       52.67       18.13     21.03 o
   1  12   7       74.41       44.87     23.70 o
   2  12   7      693.16      702.43     46.02 o
   3  12   7       14.29        2.87     29.76 o
   4  12   7       94.39       69.26     37.11 o
   5  12   7       16.83       35.28     38.81 o
   6  12   7     2432.50     2423.12    142.79 o
   7  12   7       60.42       85.09     58.40 o
   8  12   7      505.63      504.14    138.80 o
 -15  13   7     2109.89     1713.24    245.08 o
 -14  13   7     1149.14     1050.48    194.66 o
 -13  13   7     3452.29     3544.44    213.91 o
 -12  13   7     1858.68     2152.29    157.41 o
 -11  13   7     3246.96     3108.24    155.00 o
 -10  13   7     2540.42     2439.78    132.05 o
  -9  13   7    15730.42    15585.09    406.56 o
  -8  13   7     5405.11     5434.90    130.53 o
  -7  13   7     6748.23     6721.16    116.46 o
  -6  13   7     1958.39     2043.94     48.97 o
  -5  13   7     1718.83     1768.96     51.16 o
  -4  13   7     9277.67     9050.97    119.52 o
  -3  13   7    11228.75    10954.28    152.86 o
  -2  13   7     2660.03     2512.01     71.72 o
  -1  13   7     3398.79     3381.02     81.04 o
   0  13   7     3463.45     3583.45     96.12 o
   1  13   7     5179.98     5425.64    125.33 o
   2  13   7     6824.57     6815.37    138.04 o
   3  13   7     6651.58     6623.23    138.27 o
   4  13   7     3881.13     4182.37    147.92 o
   5  13   7     1990.29     2060.73    100.21 o
   6  13   7     1748.65     1782.40    123.34 o
   7  13   7     1686.50     1543.69    115.50 o
   8  13   7     2986.66     2881.43    258.39 o
 -14  14   7      186.49      121.20     86.65 o
 -13  14   7      445.78      469.75    110.17 o
 -12  14   7      984.72     1021.89     98.72 o
 -11  14   7       68.15      109.69     55.51 o
 -10  14   7      422.51      369.23     83.11 o
  -9  14   7        1.65        7.15     44.36 o
  -8  14   7     1363.19     1377.84     87.48 o
  -7  14   7       63.41       48.70     25.18 o
  -6  14   7     1338.98     1365.87     45.79 o
  -5  14   7     1449.50     1479.28     50.92 o
  -4  14   7      212.01      148.25     24.59 o
  -3  14   7       61.54       50.32     20.99 o
  -2  14   7     2692.63     2655.62     73.55 o
  -1  14   7      318.84      341.38     37.69 o
   0  14   7       49.30       44.25     26.65 o
   1  14   7     2546.89     2471.64     93.55 o
   2  14   7      187.78      121.55     34.04 o
   3  14   7        2.82        8.31     34.77 o
   4  14   7     1073.09     1232.56     79.34 o
   5  14   7      283.93      312.50     60.23 o
   6  14   7       83.59      106.78     57.93 o
   7  14   7     2412.56     2695.03    244.27 o
 -14  15   7     3060.03     2620.96    352.97 o
 -13  15   7     2328.32     2103.50    197.96 o
 -12  15   7     4617.55     4477.50    234.58 o
 -11  15   7      771.27      918.13    102.19 o
 -10  15   7     4562.97     4730.70    185.92 o
  -9  15   7     2539.10     2303.79     85.85 o
  -8  15   7    10531.39     9983.04    274.97 o
  -7  15   7     1870.92     2008.07     87.63 o
  -6  15   7     8919.60     9057.17    156.29 o
  -5  15   7     1850.88     1857.52     64.58 o
  -4  15   7    14102.46    13996.27    199.91 o
  -3  15   7     7793.34     7801.31    131.41 o
  -2  15   7     3439.87     3590.67     91.02 o
  -1  15   7     2465.68     2574.61     84.50 o
   0  15   7     3610.21     3450.41    110.79 o
   1  15   7     4177.90     4215.90    142.07 o
   2  15   7     6132.06     6359.94    179.68 o
   3  15   7     5349.54     5471.59    138.15 o
   4  15   7     3802.60     4130.18    191.91 o
   5  15   7     3682.41     3749.70    161.91 o
   6  15   7     1403.41     1245.50    113.76 o
   7  15   7     2849.19     2694.65    249.71 o
 -13  16   7      168.78      126.33     77.60 o
 -12  16   7      119.96        9.21     65.20 o
 -11  16   7       20.01      -55.90     55.90 o
 -10  16   7       37.39       10.02     54.38 o
  -9  16   7     2060.99     2288.69    136.65 o
  -8  16   7       34.62       -7.93     48.05 o
  -7  16   7      765.39      608.02     56.16 o
  -6  16   7      432.05      435.72     38.54 o
  -5  16   7       75.63       46.26     30.17 o
  -4  16   7      657.10      609.86     46.01 o
  -3  16   7      750.92      843.38     51.62 o
  -2  16   7      240.50      248.21     33.66 o
  -1  16   7      388.98      320.12     39.50 o
   0  16   7       23.20       16.56     30.80 o
   1  16   7      152.73      150.43     37.04 o
   2  16   7      523.23      564.13     56.58 o
   3  16   7      169.58      127.40     39.88 o
   4  16   7      429.15      429.58     60.01 o
   5  16   7       47.23       11.75     53.08 o
   6  16   7      934.21     1174.64    173.25 o
 -13  17   7     3964.54     4249.16    323.06 o
 -12  17   7     1794.44     2130.86    169.67 o
 -11  17   7     1520.48     1330.16    141.88 o
 -10  17   7     1681.65     1667.96    139.29 o
  -9  17   7     6916.14     7049.75    188.08 o
  -8  17   7     4792.28     4689.91    193.26 o
  -7  17   7     7174.08     7099.67    298.40 o
  -6  17   7     1439.33     1308.95     69.60 o
  -5  17   7     3069.11     3108.43    107.28 o
  -4  17   7     6769.83     6603.80    142.06 o
  -3  17   7    10143.19    10166.13    172.41 o
  -2  17   7    10053.19    10483.27    176.92 o
  -1  17   7     7323.61     7494.21    167.80 o
   0  17   7     3078.47     3284.53    107.87 o
   1  17   7     2764.78     2724.95     99.45 o
   2  17   7     6215.38     6221.56    199.23 o
   3  17   7     4987.84     5057.04    151.08 o
   4  17   7     3324.04     3417.89    141.05 o
   5  17   7     1595.46     1791.37    136.21 o
   6  17   7     2231.53     2421.29    311.34 o
 -12  18   7      599.81      473.16    116.09 o
 -11  18   7       67.24       42.28     84.32 o
 -10  18   7       85.82      116.71     73.87 o
  -9  18   7       61.85       44.71     69.50 o
  -8  18   7      755.13      677.45     97.70 o
  -7  18   7       17.68      -36.69     36.69 o
  -6  18   7      489.43      518.64     51.56 o
  -5  18   7      370.90      395.84     49.06 o
  -4  18   7       42.70      104.83     40.05 o
  -3  18   7        7.88        9.49     32.41 o
  -2  18   7      615.44      684.97     52.61 o
  -1  18   7       57.37       40.81     33.37 o
   0  18   7       95.36       65.62     39.96 o
   1  18   7      577.74      559.71     60.78 o
   2  18   7      135.10      134.67     49.31 o
   3  18   7      113.99      136.15     54.29 o
   4  18   7      209.33      222.00     74.86 o
   5  18   7      724.72      587.08    114.93 o
 -11  19   7     1039.40     1196.10    227.49 o
 -10  19   7     2786.13     2655.16    126.35 o
  -9  19   7     3767.64     3797.06    217.79 o
  -8  19   7     7980.32     7809.26    289.16 o
  -7  19   7     2997.75     3161.78    144.87 o
  -6  19   7     4216.94     4510.47    159.49 o
  -5  19   7     1865.49     1914.85     91.86 o
  -4  19   7     7238.37     7459.46    172.40 o
  -3  19   7     7954.25     8334.02    204.21 o
  -2  19   7     7868.80     8076.35    215.42 o
  -1  19   7     4488.85     5177.00    123.66 o
   0  19   7     5429.02     5490.57    154.42 o
   1  19   7     5600.94     5649.28    172.31 o
   2  19   7     5057.66     5096.47    199.52 o
   3  19   7     4046.47     4088.69    184.26 o
   4  19   7     2051.40     1963.00    203.01 o
 -10  20   7       33.05      -10.67     51.29 o
  -9  20   7      161.11      185.72     81.99 o
  -8  20   7      105.08       91.88     95.81 o
  -7  20   7       77.42       29.81     57.19 o
  -6  20   7      708.41      594.21     63.38 o
  -5  20   7       31.56       -4.06     40.25 o
  -4  20   7      120.82       96.21     45.45 o
  -3  20   7        6.59      -13.99     39.07 o
  -2  20   7       53.57       95.04     41.68 o
  -1  20   7       26.88      -23.26     38.20 o
   0  20   7      257.75      183.70     55.30 o
   1  20   7      327.74      496.25     68.89 o
   2  20   7      243.12      213.55     71.74 o
   3  20   7       37.35       14.21     65.22 o
  -9  21   7     5364.26     5687.18    297.84 o
  -8  21   7     4343.49     4047.42    274.37 o
  -7  21   7     4002.36     3862.99    242.19 o
  -6  21   7     1997.56     2168.04    107.18 o
  -5  21   7     4995.98     5059.51    153.60 o
  -4  21   7     5201.48     5459.15    168.49 o
  -3  21   7     8450.24     8844.64    200.35 o
  -2  21   7     6735.59     6724.32    160.34 o
  -1  21   7     3408.90     3376.46    132.93 o
   0  21   7     2049.78     1978.20    114.85 o
   1  21   7     4672.68     4725.24    236.54 o
   2  21   7     4076.07     4337.36    363.67 o
  -8  22   7       72.33      -30.36     87.32 o
  -7  22   7      333.81      280.14    106.12 o
  -6  22   7        0.21      -41.42     51.30 o
  -5  22   7       92.79       -6.58     71.09 o
  -4  22   7      137.22      144.04     59.32 o
  -3  22   7      121.73        5.24     55.94 o
  -2  22   7       87.13       89.70     68.81 o
  -1  22   7      285.10      316.49     70.71 o
   0  22   7       95.01      159.08     83.95 o
   1  22   7       69.35      205.21    139.55 o
  -6  23   7     2491.31     2644.42    196.09 o
  -5  23   7     1511.10     1374.07    146.60 o
  -4  23   7     2900.63     2846.69    200.23 o
  -3  23   7     4198.64     4414.88    248.41 o
  -2  23   7     3334.34     3298.27    212.70 o
  -1  23   7     2217.80     2319.28    240.98 o
 -17   0   8     5385.56     5251.12    282.61 o
 -16   0   8     3420.78     3502.70    204.04 o
 -15   0   8     2068.00     2279.63    145.41 o
 -14   0   8     1847.41     2285.96    297.85 o
 -13   0   8    11700.18    12087.67    596.88 o
 -12   0   8    19368.77    20398.49    619.12 o
 -11   0   8    16390.64    16989.94    519.95 o
 -10   0   8    12496.00    12532.10    533.56 o
  -9   0   8     9482.75    10169.21    422.15 o
  -8   0   8     9605.25     9905.65    209.86 o
  -7   0   8    19850.69    21584.25    422.91 o
  -6   0   8    21517.29    22245.96    445.14 o
  -5   0   8    16437.12    16459.73    245.67 o
  -4   0   8    37553.23    37894.06    407.84 o
  -3   0   8    19021.93    19145.32    236.67 o
  -2   0   8     5832.13     5188.65     98.12 o
  -1   0   8    44238.74    43970.78    510.90 o
   0   0   8    36271.92    36043.17    457.52 o
   1   0   8     5004.15     4666.56    132.02 o
   2   0   8    11306.76    11421.09    185.26 o
   3   0   8     1102.15     1071.94     64.48 o
   4   0   8    12209.92    12023.77    254.92 o
   5   0   8     6664.57     6143.20    192.56 o
   6   0   8     9573.90     9469.02    296.61 o
   7   0   8     1229.09     1109.99    133.51 o
   8   0   8     3644.95     3524.67    232.63 o
   9   0   8     1978.25     2418.27    265.61 o
 -17   1   8      199.76      287.09     69.89 o
 -16   1   8        5.39       10.33     35.37 o
 -15   1   8      211.00      276.64     61.56 o
 -14   1   8      407.48      375.88     31.55 o
 -13   1   8      490.81      665.43     46.05 o
 -12   1   8      908.06      909.90     70.00 o
 -11   1   8      461.71      540.33     59.58 o
 -10   1   8     1084.46     1082.31     90.57 o
  -9   1   8     6221.19     6601.41    134.36 o
  -8   1   8     6572.14     6456.65    112.18 o
  -7   1   8     5844.31     5520.88     76.79 o
  -6   1   8     4833.94     5065.14     80.08 o
  -5   1   8       50.75      147.48     13.93 o
  -4   1   8     1791.89     1727.82     30.00 o
  -3   1   8     5688.29     5971.80     65.79 o
  -2   1   8     1380.09     1145.31     31.96 o
  -1   1   8      364.27      350.27     20.56 o
   0   1   8      338.79      368.76     23.39 o
   1   1   8       84.04       36.26     14.98 o
   2   1   8     6712.23     6395.00     88.41 o
   3   1   8       83.86       41.06     21.52 o
   4   1   8     1169.17     1113.15     53.80 o
   5   1   8      197.90      228.79     40.26 o
   6   1   8      640.26      673.29     64.59 o
   7   1   8       64.11       48.08     49.45 o
   8   1   8       88.78       78.93     56.27 o
   9   1   8       39.55       67.57     56.21 o
 -17   2   8     4097.56     3891.99    171.15 o
 -16   2   8     4070.50     4329.90    214.59 o
 -15   2   8     2001.95     2008.72    137.20 o
 -14   2   8     3212.72     3204.63    123.83 o
 -13   2   8     7596.52     7938.30    191.08 o
 -12   2   8    10544.23    10807.37    194.16 o
 -11   2   8    12615.18    13233.11    224.03 o
 -10   2   8    11685.24    11480.75    226.28 o
  -9   2   8     2499.73     2386.44     75.03 o
  -8   2   8    23918.59    24127.59    330.54 o
  -7   2   8    27680.26    27390.42    324.46 o
  -6   2   8    39860.97    42490.70    449.70 o
  -5   2   8    17269.95    18711.23    203.16 o
  -4   2   8     9906.33    10855.38    110.19 o
  -3   2   8     3218.89     2923.75     43.79 o
  -2   2   8    11609.72    10757.48    112.55 o
  -1   2   8    12931.60    12621.25    131.36 o
   0   2   8    24839.18    24947.74    250.42 o
   1   2   8    12717.77    12381.50    145.20 o
   2   2   8     6246.32     6435.78     93.23 o
   3   2   8    15657.20    16021.50    204.72 o
   4   2   8     3675.37     3587.05     90.88 o
   5   2   8    10744.70    11096.68    197.76 o
   6   2   8     1925.71     1716.15     92.94 o
   7   2   8     2624.20     2606.29    139.18 o
   8   2   8     1854.50     2032.31    125.52 o
   9   2   8     4641.81     4919.48    180.99 o
 -17   3   8       34.73      -22.45     67.43 o
 -16   3   8      209.37      216.84     59.43 o
 -15   3   8      169.68      231.39     49.84 o
 -14   3   8      192.45      216.57     33.72 o
 -13   3   8      163.80      188.95     41.18 o
 -12   3   8      179.39      170.12     29.59 o
 -11   3   8      754.30      662.23     46.87 o
 -10   3   8     1383.21     1316.20     53.35 o
  -9   3   8     3016.48     3077.19     85.89 o
  -8   3   8     3844.26     3531.44     72.96 o
  -7   3   8     7007.45     7033.39     97.60 o
  -6   3   8     2444.45     2516.61     40.02 o
  -5   3   8       56.29      139.56     12.15 o
  -4   3   8      496.43      438.25     17.16 o
  -3   3   8      563.35      854.65     24.67 o
  -2   3   8     2022.72     2182.69     39.84 o
  -1   3   8      160.56      147.02     15.80 o
   0   3   8     1873.06     1822.59     65.48 o
   1   3   8      736.60      629.27     31.07 o
   2   3   8      182.93      155.81     22.29 o
   3   3   8     3782.43     3914.96     79.63 o
   4   3   8      403.84      437.22     39.30 o
   5   3   8      431.47      465.38     49.01 o
   6   3   8       21.04       12.36     39.36 o
   7   3   8       65.33       44.87     52.01 o
   8   3   8      409.80      348.63     68.95 o
   9   3   8      645.60      689.56     99.91 o
 -17   4   8     4531.95     4770.98    197.78 o
 -16   4   8     1820.01     1735.43    116.54 o
 -15   4   8     1385.26     1360.97     96.04 o
 -14   4   8     1809.72     1914.36     63.83 o
 -13   4   8     4937.85     4857.99    116.10 o
 -12   4   8     4757.26     4583.30    135.73 o
 -11   4   8    11650.46    11212.89    208.55 o
 -10   4   8     7971.41     7628.04    166.23 o
  -9   4   8     9932.47     9788.66    165.21 o
  -8   4   8     7199.51     7117.69    116.81 o
  -7   4   8    11498.28    11785.58    147.18 o
  -6   4   8    15196.94    15625.40    174.61 o
  -5   4   8    24515.79    24535.79    225.14 o
  -4   4   8    31634.04    31289.38    281.95 o
  -3   4   8     4015.42     3613.71     51.11 o
  -2   4   8     3265.90     3268.11     46.97 o
  -1   4   8     7761.80     7742.16     94.44 o
   0   4   8    14142.65    14409.46    160.84 o
   1   4   8     6445.22     6410.33     93.60 o
   2   4   8     9653.43     9690.38    141.45 o
   3   4   8     3935.88     3941.32     79.19 o
   4   4   8    13780.47    14080.37    230.33 o
   5   4   8     7524.90     7535.62    211.84 o
   6   4   8     5017.42     5056.51    148.66 o
   7   4   8     1420.67     1486.75    107.83 o
   8   4   8     2811.42     2648.92    212.56 o
   9   4   8     2790.56     2595.59    167.34 o
 -17   5   8      123.45       52.32     65.49 o
 -16   5   8       40.86      -22.87     66.25 o
 -15   5   8      568.27      587.23     71.29 o
 -14   5   8       38.33       48.03     40.74 o
 -13   5   8      125.66      108.48     26.58 o
 -12   5   8      540.22      529.50     29.39 o
 -11   5   8      605.31      691.08     31.08 o
 -10   5   8      216.56      223.18     20.96 o
  -9   5   8     1039.96     1070.38     50.73 o
  -8   5   8     3256.01     2958.11     55.77 o
  -7   5   8     1323.86     1526.51     39.53 o
  -6   5   8     1921.75     1940.55     42.91 o
  -5   5   8     2627.28     2609.89     41.74 o
  -4   5   8      111.71       90.50     11.28 o
  -3   5   8     1571.72     1364.84     33.31 o
  -2   5   8     7479.42     7417.92     84.13 o
  -1   5   8      539.30      500.16     23.40 o
   0   5   8       52.82       37.05     14.32 o
   1   5   8     2713.31     2590.86     60.99 o
   2   5   8     2661.67     2693.32     66.66 o
   3   5   8     2619.08     2466.33     69.47 o
   4   5   8      161.01      137.24     35.78 o
   5   5   8      357.37      434.71     50.30 o
   6   5   8       65.55       66.56     41.95 o
   7   5   8       34.41       62.81     53.08 o
   8   5   8      945.96      813.61     91.23 o
   9   5   8      213.54      215.42    125.99 o
 -17   6   8     2009.38     2067.59    147.09 o
 -16   6   8     2250.69     2452.93    144.14 o
 -15   6   8     1948.47     2081.77    115.15 o
 -14   6   8     3130.84     3076.69    127.85 o
 -13   6   8     4519.85     4420.86    123.29 o
 -12   6   8     3942.58     3884.92     95.74 o
 -11   6   8     7737.56     7486.92    125.54 o
 -10   6   8     5772.32     5707.91     91.83 o
  -9   6   8     2649.57     2861.27     57.08 o
  -8   6   8     4924.66     4986.69     84.07 o
  -7   6   8    11975.92    11687.22    141.18 o
  -6   6   8    19730.19    19680.99    218.88 o
  -5   6   8    10538.50    10517.91    115.47 o
  -4   6   8     4811.62     5138.71     96.34 o
  -3   6   8     5868.18     6084.12     83.68 o
  -2   6   8    12102.27    11475.79    121.50 o
  -1   6   8    14242.83    13864.10    145.86 o
   0   6   8    10871.38    10770.73    123.01 o
   1   6   8     9547.47     9463.40    114.68 o
   2   6   8     1750.93     1806.58     55.53 o
   3   6   8     9048.29     8826.33    131.91 o
   4   6   8     2260.59     2272.01    103.49 o
   5   6   8     7972.53     8190.78    189.81 o
   6   6   8     3785.17     3754.49    135.69 o
   7   6   8     3989.55     4361.21    173.70 o
   8   6   8     1844.12     1752.57    120.24 o
   9   6   8     4775.19     4913.27    371.73 o
 -16   7   8      314.98      315.45     75.64 o
 -15   7   8       41.08       36.33     51.77 o
 -14   7   8      103.17       62.90     46.81 o
 -13   7   8      278.02      292.95     52.64 o
 -12   7   8       11.90       19.72     29.26 o
 -11   7   8      172.60      139.44     30.23 o
 -10   7   8      364.44      404.96     32.63 o
  -9   7   8       87.08       50.31     17.79 o
  -8   7   8       34.91       46.32     16.73 o
  -7   7   8      313.25      351.60     22.82 o
  -6   7   8      273.61      256.91     21.53 o
  -5   7   8      355.72      295.29     15.80 o
  -4   7   8       16.06       29.27      9.61 o
  -3   7   8     5740.26     5925.56     81.62 o
  -2   7   8       66.56       74.58     14.85 o
  -1   7   8     1803.44     1765.47     42.00 o
   0   7   8     1628.48     1601.18     46.78 o
   1   7   8      141.11       68.30     18.43 o
   2   7   8      158.97      121.32     22.70 o
   3   7   8     3044.19     3010.97     83.52 o
   4   7   8      226.99      241.06     36.78 o
   5   7   8        2.59      -33.55     36.86 o
   6   7   8       34.61       95.42     54.19 o
   7   7   8       88.54       16.40     53.99 o
   8   7   8      478.38      426.49     74.68 o
   9   7   8      526.25      385.22    133.84 o
 -16   8   8     1108.46     1192.47    117.49 o
 -15   8   8     1852.47     2079.89    129.38 o
 -14   8   8     1489.29     1641.75    108.87 o
 -13   8   8     3263.01     3794.22    150.57 o
 -12   8   8     2622.96     2465.92    118.18 o
 -11   8   8     3788.89     3888.21    120.74 o
 -10   8   8     2089.77     2080.91     55.66 o
  -9   8   8     4612.97     4682.91     84.93 o
  -8   8   8     5562.32     5476.45    101.43 o
  -7   8   8     5622.11     5338.96     87.27 o
  -6   8   8     5004.56     5192.70     71.66 o
  -5   8   8     3105.70     3322.91     50.95 o
  -4   8   8    11684.81    11487.37    131.18 o
  -3   8   8     8661.44     8228.84    101.47 o
  -2   8   8     9360.95     8962.94    116.81 o
  -1   8   8     4901.97     4681.99     81.08 o
   0   8   8     4012.73     4211.13     72.47 o
   1   8   8     4767.73     4545.67     96.83 o
   2   8   8     4728.33     4716.42     80.01 o
   3   8   8     5989.67     5902.52    116.74 o
   4   8   8     4619.46     4588.08    118.48 o
   5   8   8     2902.29     2900.68    120.75 o
   6   8   8     4759.39     4554.75    163.41 o
   7   8   8     2789.93     2566.68    144.17 o
   8   8   8     2693.70     3107.55    187.90 o
 -16   9   8      130.11      183.43     77.94 o
 -15   9   8     1193.21     1328.42    111.11 o
 -14   9   8        1.27      -21.03     52.58 o
 -13   9   8      745.47      902.92     96.74 o
 -12   9   8      907.94     1131.63    123.00 o
 -11   9   8       36.71       44.77     37.17 o
 -10   9   8      119.72       80.49     31.57 o
  -9   9   8      138.87      113.72     21.79 o
  -8   9   8      888.28      958.40     38.66 o
  -7   9   8      330.91      297.59     21.78 o
  -6   9   8       52.75       53.97     13.58 o
  -5   9   8     1780.98     1583.04     36.14 o
  -4   9   8      168.59      221.81     18.87 o
  -3   9   8      290.02      289.19     22.24 o
  -2   9   8     1996.52     1879.04     52.13 o
  -1   9   8      428.23      482.93     29.72 o
   0   9   8       19.60       16.64     16.35 o
   1   9   8      167.29      194.98     23.25 o
   2   9   8     3533.61     3503.40     75.97 o
   3   9   8     1393.05     1434.85     68.62 o
   4   9   8      126.06      111.90     39.34 o
   5   9   8      245.14      321.69     54.64 o
   6   9   8      208.92      308.96     68.04 o
   7   9   8      196.17      152.45     63.33 o
   8   9   8      424.19      486.80    187.62 o
 -16  10   8     1758.08     1881.37    153.89 o
 -15  10   8     1820.28     1829.39    296.01 o
 -14  10   8     1649.35     1373.85    109.94 o
 -13  10   8      696.95      603.68     96.68 o
 -12  10   8     1013.18     1140.76     95.02 o
 -11  10   8     2235.86     2310.56    118.31 o
 -10  10   8     3277.24     3156.28    149.79 o
  -9  10   8     1780.33     1721.33     62.33 o
  -8  10   8     2050.60     2082.07     68.95 o
  -7  10   8     6472.20     6491.22     92.54 o
  -6  10   8     5185.50     5032.53     92.72 o
  -5  10   8     9080.79     8967.48    103.06 o
  -4  10   8     4836.85     4947.04     75.28 o
  -3  10   8     4943.11     4961.39    105.82 o
  -2  10   8     2483.78     2603.68     81.76 o
  -1  10   8     3321.47     3413.70     71.90 o
   0  10   8      510.00      492.59     36.83 o
   1  10   8     5776.84     5813.07     93.87 o
   2  10   8     9122.92     9272.74    141.38 o
   3  10   8     4592.18     4829.51    116.71 o
   4  10   8     3963.79     3966.70    126.41 o
   5  10   8     4327.71     3959.57    233.98 o
   6  10   8     3222.22     3079.66    142.71 o
   7  10   8     4405.90     4159.76    189.06 o
   8  10   8     1362.16     1471.88    194.80 o
 -15  11   8      104.26       -1.90     67.39 o
 -14  11   8        1.91      -51.71     51.71 o
 -13  11   8      332.90      255.75     66.17 o
 -12  11   8      160.79      151.74     59.24 o
 -11  11   8       11.24        4.85     40.00 o
 -10  11   8      138.93      112.38     44.48 o
  -9  11   8     1754.33     1788.03     88.92 o
  -8  11   8      613.04      541.72     55.40 o
  -7  11   8      427.75      442.94     24.15 o
  -6  11   8     3656.42     3639.29     66.76 o
  -5  11   8      424.25      397.97     24.93 o
  -4  11   8      593.53      676.23     30.30 o
  -3  11   8      417.23      406.19     27.66 o
  -2  11   8       17.95       28.81     19.37 o
  -1  11   8      377.69      364.74     30.12 o
   0  11   8      650.92      687.85     40.75 o
   1  11   8       12.96        0.83     22.87 o
   2  11   8        1.59        2.27     26.06 o
   3  11   8       47.41       86.28     33.48 o
   4  11   8      138.05       86.88     38.26 o
   5  11   8      283.85      186.60     52.18 o
   6  11   8     1036.32     1192.53     95.73 o
   7  11   8        2.29        3.78     67.38 o
   8  11   8       48.35      227.67    125.83 o
 -15  12   8     1873.16     1808.88    154.74 o
 -14  12   8     1676.25     1678.93    145.05 o
 -13  12   8     2142.56     2378.97    200.03 o
 -12  12   8     1631.64     1375.89    100.22 o
 -11  12   8     2145.93     2170.99    122.28 o
 -10  12   8     3508.62     3294.56    142.57 o
  -9  12   8     5986.20     6431.11    193.97 o
  -8  12   8     5728.85     5731.90    121.57 o
  -7  12   8     2453.60     2331.92     61.51 o
  -6  12   8     1013.96     1047.55     35.43 o
  -5  12   8     2167.05     2122.16     54.18 o
  -4  12   8    13124.54    12899.28    153.78 o
  -3  12   8     7302.43     7198.74    112.16 o
  -2  12   8     6796.67     6841.64    113.91 o
  -1  12   8     1823.24     1778.97     66.01 o
   0  12   8     2492.55     2558.31     76.72 o
   1  12   8     4596.58     4607.13    111.00 o
   2  12   8     4484.59     4406.84    106.41 o
   3  12   8     3917.60     3888.67    124.62 o
   4  12   8     2323.25     2199.01    102.09 o
   5  12   8     3263.87     3052.31    129.18 o
   6  12   8     4310.61     4466.37    174.56 o
   7  12   8     3439.23     3309.07    272.88 o
 -15  13   8        3.83      -21.92     74.87 o
 -14  13   8       91.11       20.54     70.80 o
 -13  13   8      209.50      295.36     72.74 o
 -12  13   8      104.76      125.13     55.30 o
 -11  13   8      227.87      253.25     67.36 o
 -10  13   8      466.58      519.99     70.11 o
  -9  13   8       64.12       57.49     46.07 o
  -8  13   8       10.43       12.83     28.04 o
  -7  13   8       20.97        2.17     20.86 o
  -6  13   8        6.13      -11.27     15.90 o
  -5  13   8      895.43      840.20     38.68 o
  -4  13   8      137.94      138.21     23.31 o
  -3  13   8      122.43      114.32     22.42 o
  -2  13   8        0.43      -20.13     20.13 o
  -1  13   8     2177.76     2116.42     77.76 o
   0  13   8     3161.86     3156.61    105.03 o
   1  13   8     2844.30     3098.25    113.33 o
   2  13   8       84.83       86.81     34.59 o
   3  13   8        9.22        0.41     34.21 o
   4  13   8      172.12      122.64     45.17 o
   5  13   8      812.13      803.47     79.18 o
   6  13   8      136.75      194.22     63.31 o
   7  13   8      637.38      764.48    159.58 o
 -14  14   8     2516.45     2631.62    191.94 o
 -13  14   8     2566.65     2422.91    200.89 o
 -12  14   8     1355.36     1559.48    183.81 o
 -11  14   8     1772.05     1678.08    117.43 o
 -10  14   8     3855.73     3682.53    170.90 o
  -9  14   8     5888.29     5691.11    190.82 o
  -8  14   8     3145.89     3237.07    115.20 o
  -7  14   8     6018.82     5947.55    128.01 o
  -6  14   8     6413.68     6418.56    110.12 o
  -5  14   8     1022.72      971.35     47.86 o
  -4  14   8    10997.80    11037.19    161.58 o
  -3  14   8     5446.57     5378.03    148.83 o
  -2  14   8     6145.54     6180.81    142.08 o
  -1  14   8     5573.26     5965.43    133.00 o
   0  14   8     2869.41     2815.90    100.83 o
   1  14   8     6110.56     5874.93    138.05 o
   2  14   8     8027.83     7719.99    155.81 o
   3  14   8     3061.80     3093.15    133.60 o
   4  14   8     1740.38     1740.11     95.98 o
   5  14   8     2767.50     2912.34    144.50 o
   6  14   8     3192.23     3229.25    280.04 o
   7  14   8     2561.86     2985.88    269.89 o
 -14  15   8        9.75       68.15     84.75 o
 -13  15   8       84.46      142.55     79.99 o
 -12  15   8       49.04      125.05     67.05 o
 -11  15   8      198.27      201.70     64.51 o
 -10  15   8      332.93      393.94     68.57 o
  -9  15   8      200.60      139.89     40.15 o
  -8  15   8       51.07       47.60     49.44 o
  -7  15   8      347.84      281.35     42.60 o
  -6  15   8       87.97       36.48     25.00 o
  -5  15   8      674.38      649.50     50.02 o
  -4  15   8      645.10      690.25     46.48 o
  -3  15   8      425.75      476.82     42.11 o
  -2  15   8      236.90      228.22     33.48 o
  -1  15   8       63.16       30.89     32.46 o
   0  15   8       25.46      -12.52     31.04 o
   1  15   8      107.96       83.60     42.24 o
   2  15   8        7.70       69.49     39.60 o
   3  15   8       19.07       17.45     40.81 o
   4  15   8      156.96      100.66     51.17 o
   5  15   8      458.58      640.00     81.47 o
   6  15   8      607.42      728.00    155.43 o
 -13  16   8     2121.43     1591.89    160.45 o
 -12  16   8     2379.90     2242.35    160.54 o
 -11  16   8     2481.89     2543.71    166.65 o
 -10  16   8     5762.10     6161.17    219.02 o
  -9  16   8     4963.43     5010.67    196.56 o
  -8  16   8     6502.00     6640.40    285.88 o
  -7  16   8     4120.67     3808.33    172.65 o
  -6  16   8     1658.89     1653.34     85.88 o
  -5  16   8     5111.55     5237.83    130.75 o
  -4  16   8     7743.73     7899.94    151.76 o
  -3  16   8    10165.35    10134.60    170.12 o
  -2  16   8     6266.39     6428.88    135.90 o
  -1  16   8     1682.20     1545.80     78.88 o
   0  16   8     4582.52     4879.41    123.38 o
   1  16   8     3917.10     4200.27    130.89 o
   2  16   8     7590.22     7947.83    174.90 o
   3  16   8     3603.76     3626.97    152.23 o
   4  16   8     1930.87     1736.17    104.80 o
   5  16   8     1831.99     1696.37    163.03 o
 -13  17   8       32.74       -4.50     83.33 o
 -12  17   8        5.03       31.55     81.15 o
 -11  17   8       16.33       -6.91     63.19 o
 -10  17   8       80.32      252.37     75.76 o
  -9  17   8       57.58       59.97     64.64 o
  -8  17   8       44.16       83.43     57.48 o
  -7  17   8       89.63       68.38     41.53 o
  -6  17   8        0.77        7.52     32.32 o
  -5  17   8      871.20      933.21     64.97 o
  -4  17   8      226.51      233.96     38.38 o
  -3  17   8      108.64      127.82     37.29 o
  -2  17   8      133.67      105.75     35.11 o
  -1  17   8      349.44      417.41     50.57 o
   0  17   8      816.52      833.84     64.85 o
   1  17   8       24.19       35.43     43.74 o
   2  17   8       73.30       -4.65     41.39 o
   3  17   8       23.12       54.21     53.03 o
   4  17   8      252.93      342.04     91.22 o
   5  17   8      236.99      309.40    219.87 o
 -12  18   8     1355.80     1653.84    170.78 o
 -11  18   8     3470.24     3297.42    215.30 o
 -10  18   8     5658.86     5617.57    359.45 o
  -9  18   8     5575.21     5357.93    229.24 o
  -8  18   8     5500.44     5747.67    242.99 o
  -7  18   8     3330.17     3601.05    138.66 o
  -6  18   8     5074.54     5065.91    196.49 o
  -5  18   8     2140.64     2167.22     95.82 o
  -4  18   8     7980.90     7986.38    169.90 o
  -3  18   8     5674.02     5979.76    141.85 o
  -2  18   8     6079.23     6082.56    139.77 o
  -1  18   8     3691.86     3854.89    129.29 o
   0  18   8     2445.61     2445.47    113.46 o
   1  18   8     4668.04     4735.38    160.94 o
   2  18   8     6115.34     6118.02    202.31 o
   3  18   8     3231.60     3292.31    153.26 o
   4  18   8     1847.81     1718.27    194.81 o
 -11  19   8       47.16       43.04     77.18 o
 -10  19   8       56.96       58.17     71.70 o
  -9  19   8       17.55       79.48     68.30 o
  -8  19   8        0.04       54.06     68.14 o
  -7  19   8       46.20       34.25     50.38 o
  -6  19   8        3.71      -18.30     42.38 o
  -5  19   8      197.82      104.68     42.44 o
  -4  19   8       61.16       15.07     38.77 o
  -3  19   8       97.74       20.53     39.15 o
  -2  19   8        0.40      -30.29     36.01 o
  -1  19   8      484.83      487.44     81.57 o
   0  19   8       25.05       28.69     45.53 o
   1  19   8      277.54      431.89     66.48 o
   2  19   8       60.95       63.62     59.24 o
   3  19   8      313.97      342.50     91.23 o
 -10  20   8     5843.91     5913.12    191.59 o
  -9  20   8     5727.52     5570.31    254.59 o
  -8  20   8     4972.83     4614.48    236.23 o
  -7  20   8     3109.99     2781.88    180.15 o
  -6  20   8     3179.02     3247.09    130.35 o
  -5  20   8     5891.13     6076.20    220.00 o
  -4  20   8     4331.39     4194.14    139.27 o
  -3  20   8     5650.93     5571.41    170.65 o
  -2  20   8     2677.41     2606.59    108.48 o
  -1  20   8     4783.89     4917.25    166.85 o
   0  20   8     6296.01     6923.03    209.35 o
   1  20   8     3617.69     4075.54    218.81 o
   2  20   8     2783.49     2578.24    313.89 o
  -9  21   8       73.11      128.67     98.01 o
  -8  21   8      259.30      394.85    112.80 o
  -7  21   8       83.61       96.85     69.13 o
  -6  21   8       75.11       86.20     59.75 o
  -5  21   8      243.05      263.53     60.34 o
  -4  21   8        5.26       -8.79     46.42 o
  -3  21   8        0.11      -33.50     47.91 o
  -2  21   8        0.43       90.96     56.99 o
  -1  21   8        6.58      -54.60     54.60 o
   0  21   8        1.51       73.03     67.99 o
   1  21   8      280.53      167.69    136.03 o
  -7  22   8     2422.38     2824.59    200.90 o
  -6  22   8     2602.36     2403.56    187.60 o
  -5  22   8     3262.69     2927.65    202.12 o
  -4  22   8     3592.44     3553.25    189.40 o
  -3  22   8     3442.81     3613.40    222.42 o
  -2  22   8     2819.81     3298.92    422.12 o
  -1  22   8     2709.20     3036.84    234.58 o
   0  22   8     3989.44     3970.59    424.50 o
  -4  23   8       78.40      -71.95    126.06 o
  -3  23   8      471.84      415.12    188.80 o
 -17   1   9     5338.36     5520.48    192.78 o
 -16   1   9     3315.57     3377.94    303.13 o
 -15   1   9     1975.68     1871.55    127.82 o
 -14   1   9     4154.35     4165.37    123.07 o
 -13   1   9    13581.51    14365.29    484.97 o
 -12   1   9     7948.74     8498.66    220.06 o
 -11   1   9     9795.79    10063.99    366.43 o
 -10   1   9     5442.71     5531.67    119.34 o
  -9   1   9     4078.94     4079.35     80.11 o
  -8   1   9    26627.28    27086.66    374.83 o
  -7   1   9    24856.52    25885.56    403.07 o
  -6   1   9    16307.66    16540.29    232.37 o
  -5   1   9     7063.37     7107.69     84.62 o
  -4   1   9    10899.33    11067.98    111.86 o
  -3   1   9     7797.67     7770.95     83.61 o
  -2   1   9    20061.65    20972.86    194.02 o
  -1   1   9     6855.54     6674.15     83.10 o
   0   1   9     2992.06     2883.03     67.48 o
   1   1   9     2961.42     3012.03     60.91 o
   2   1   9     6482.04     6605.54     98.77 o
   3   1   9     4705.91     4789.24     91.92 o
   4   1   9     5653.11     5781.80    133.29 o
   5   1   9     3897.07     3649.50    136.26 o
   6   1   9     2107.67     2091.79    106.29 o
   7   1   9     1008.70     1013.46     97.89 o
   8   1   9     2484.19     2487.47    181.80 o
 -17   2   9       54.18        8.15     52.06 o
 -16   2   9       21.13       39.59     41.24 o
 -15   2   9      211.39      170.03     62.15 o
 -14   2   9      940.42      894.81     73.50 o
 -13   2   9        2.55        4.57     27.64 o
 -12   2   9       28.72        8.85     42.04 o
 -11   2   9      211.98      220.62     29.45 o
 -10   2   9      883.00      810.58     49.43 o
  -9   2   9      573.49      512.30     25.05 o
  -8   2   9     1005.73      969.39     35.21 o
  -7   2   9       22.48       33.86     19.40 o
  -6   2   9      187.79      152.37     17.70 o
  -5   2   9     1801.01     1768.74     35.63 o
  -4   2   9     4558.79     4570.20     65.13 o
  -3   2   9     4716.76     4437.76     58.69 o
  -2   2   9        0.09      -11.70     11.70 o
  -1   2   9        0.95      -11.97     11.97 o
   0   2   9      225.42      219.03     21.76 o
   1   2   9        4.47       -3.95     15.96 o
   2   2   9     3236.21     3097.50     72.42 o
   3   2   9      215.85      113.67     26.76 o
   4   2   9     1251.89     1274.74     69.69 o
   5   2   9        0.48      -34.17     35.81 o
   6   2   9       34.38       90.82     44.93 o
   7   2   9      193.21      244.29     66.62 o
   8   2   9        0.84      -38.98     96.38 o
 -17   3   9     3388.46     3639.79    154.36 o
 -16   3   9     2534.53     2534.30     98.07 o
 -15   3   9     2730.11     2687.71    174.72 o
 -14   3   9     7051.95     7089.57    257.85 o
 -13   3   9     9812.99     9798.73    219.26 o
 -12   3   9     6999.00     6951.84    152.30 o
 -11   3   9     4829.05     4993.85    104.77 o
 -10   3   9      723.27      757.19     42.25 o
  -9   3   9     8805.34     8994.70    155.43 o
  -8   3   9    15813.47    16057.50    216.82 o
  -7   3   9    28096.81    28211.50    330.74 o
  -6   3   9    14664.05    15141.20    192.01 o
  -5   3   9     9334.98    10097.54    117.27 o
  -4   3   9     3918.56     3937.64     59.19 o
  -3   3   9    11920.60    11312.72    122.56 o
  -2   3   9    21565.59    21074.22    194.58 o
  -1   3   9    14542.53    13825.22    150.56 o
   0   3   9     8518.91     8689.01    113.73 o
   1   3   9     2259.58     2192.20     69.67 o
   2   3   9     4755.94     4548.81     82.76 o
   3   3   9     8764.85     8861.91    141.34 o
   4   3   9     5229.07     5239.35    126.35 o
   5   3   9     5612.70     5749.99    157.89 o
   6   3   9     1458.86     1419.36    103.84 o
   7   3   9     1848.49     1878.83    147.18 o
   8   3   9     2847.78     2785.24    255.82 o
 -17   4   9       30.79      -14.26     55.26 o
 -16   4   9       16.00       -1.02     45.73 o
 -15   4   9        1.97      -46.32     46.32 o
 -14   4   9       47.47      -19.23     51.01 o
 -13   4   9        1.72       17.79     34.21 o
 -12   4   9      372.78      365.68     47.54 o
 -11   4   9       88.96       90.06     30.28 o
 -10   4   9     1724.80     1684.87     50.03 o
  -9   4   9     3050.28     3243.77     59.91 o
  -8   4   9       16.08       28.44     14.54 o
  -7   4   9     1421.64     1291.87     38.36 o
  -6   4   9       32.31       33.84     12.28 o
  -5   4   9     1045.99     1173.01     32.89 o
  -4   4   9     1977.42     2078.36     40.58 o
  -3   4   9      653.43      723.44     27.07 o
  -2   4   9      276.68      227.93     17.46 o
  -1   4   9      599.55      548.85     27.18 o
   0   4   9       74.56       43.10     17.16 o
   1   4   9     1506.58     1587.93     53.67 o
   2   4   9     2656.46     2549.79     75.41 o
   3   4   9      954.63      870.75     54.25 o
   4   4   9      174.08       79.39     41.77 o
   5   4   9        2.57       -3.61     40.56 o
   6   4   9      116.37       75.34     46.29 o
   7   4   9      111.97       65.50     58.10 o
   8   4   9      441.77      386.39    132.39 o
 -17   5   9     2345.82     2368.96    136.38 o
 -16   5   9     1846.45     1941.76    389.32 o
 -15   5   9     2681.07     2999.33    195.89 o
 -14   5   9     4427.58     4335.54    162.32 o
 -13   5   9     6469.90     6634.40    132.49 o
 -12   5   9     5522.99     5485.24    163.12 o
 -11   5   9     7424.81     6991.58    152.80 o
 -10   5   9     4461.51     4659.35     89.13 o
  -9   5   9     4359.26     4488.53     80.21 o
  -8   5   9    11849.54    11953.90    164.88 o
  -7   5   9     8788.20     8795.66    117.05 o
  -6   5   9    13853.26    13183.41    147.63 o
  -5   5   9     9017.52     9347.58    103.24 o
  -4   5   9    13391.48    13787.53    153.28 o
  -3   5   9     4598.17     4423.52     66.23 o
  -2   5   9    17898.23    18364.19    175.96 o
  -1   5   9    11982.59    11751.89    134.03 o
   0   5   9    18133.11    18174.13    192.09 o
   1   5   9     1818.54     1934.66     57.76 o
   2   5   9     4303.57     4222.05     85.30 o
   3   5   9     4862.88     4687.88    116.25 o
   4   5   9     7085.25     7078.09    181.72 o
   5   5   9     5569.40     5529.13    156.24 o
   6   5   9     2518.98     2922.98    217.37 o
   7   5   9     1881.96     1856.43    237.17 o
   8   5   9     3346.71     3186.31    273.89 o
 -17   6   9      340.31      384.44     78.45 o
 -16   6   9        9.51      -25.24     50.91 o
 -15   6   9        1.03       18.53     44.15 o
 -14   6   9      258.69      400.40     55.21 o
 -13   6   9       10.42      -24.45     24.63 o
 -12   6   9      146.00      141.97     27.63 o
 -11   6   9       66.10       44.13     20.77 o
 -10   6   9      618.22      505.30     29.25 o
  -9   6   9     1219.16     1186.27     40.78 o
  -8   6   9     1343.61     1427.05     46.24 o
  -7   6   9      472.64      438.66     24.70 o
  -6   6   9     1198.94     1128.32     32.94 o
  -5   6   9     2378.59     2580.83     43.76 o
  -4   6   9     4554.28     4664.94     73.89 o
  -3   6   9     2702.00     2822.53     53.26 o
  -2   6   9      307.00      299.16     20.13 o
  -1   6   9      963.99      980.80     37.74 o
   0   6   9       16.34        6.00     16.43 o
   1   6   9     1412.10     1447.47     48.54 o
   2   6   9     7067.48     7258.44    115.67 o
   3   6   9       95.02       96.51     35.11 o
   4   6   9       27.37      -20.63     31.72 o
   5   6   9      738.52      824.83     72.59 o
   6   6   9        0.29        5.78     60.17 o
   7   6   9      442.45      454.41     80.51 o
   8   6   9       71.46      130.82    120.76 o
 -17   7   9     1681.96     2118.98    226.32 o
 -16   7   9      997.29     1096.17    101.61 o
 -15   7   9     1531.08     1722.14    107.77 o
 -14   7   9     2960.50     2852.33    123.62 o
 -13   7   9     4185.08     4214.49    150.45 o
 -12   7   9     2764.13     2754.59     83.38 o
 -11   7   9     2992.88     3015.62     87.08 o
 -10   7   9     2824.82     2746.87     59.71 o
  -9   7   9     8725.20     8366.75    130.00 o
  -8   7   9     6387.94     6480.72    108.92 o
  -7   7   9     8142.98     8096.51    111.97 o
  -6   7   9     4705.45     4712.25     67.58 o
  -5   7   9     7915.08     8136.48     96.93 o
  -4   7   9     7787.28     7549.21    107.62 o
  -3   7   9    17937.98    18261.04    209.93 o
  -2   7   9     2482.10     2454.25     54.86 o
  -1   7   9    16356.73    16465.19    181.67 o
   0   7   9     4528.20     4617.67     78.75 o
   1   7   9     2091.22     1973.66     57.28 o
   2   7   9     6540.76     6822.28    121.43 o
   3   7   9     8748.90     8993.91    175.23 o
   4   7   9     3739.30     4163.99    131.94 o
   5   7   9     8477.64     8788.61    342.36 o
   6   7   9     2163.66     1891.02    115.91 o
   7   7   9     3080.53     2801.86    155.91 o
   8   7   9     2954.21     2955.00    268.35 o
 -16   8   9       34.02       -5.24     58.02 o
 -15   8   9      186.22      223.80     61.12 o
 -14   8   9       90.92       27.06     48.16 o
 -13   8   9      154.59      187.08     51.64 o
 -12   8   9      103.98      146.88     39.21 o
 -11   8   9      262.77      238.92     44.65 o
 -10   8   9        1.00        9.91     18.71 o
  -9   8   9     1888.51     1522.71     52.65 o
  -8   8   9      365.47      324.01     23.93 o
  -7   8   9     1140.19     1111.19     42.36 o
  -6   8   9      707.15      672.04     26.48 o
  -5   8   9      748.65      759.77     26.76 o
  -4   8   9     2218.69     2187.65     53.96 o
  -3   8   9     8465.20     8206.60    115.79 o
  -2   8   9       28.04       28.09     17.36 o
  -1   8   9      662.59      681.78     31.17 o
   0   8   9     1100.28     1147.46     43.93 o
   1   8   9      282.20      253.25     26.77 o
   2   8   9     2124.39     1942.91     73.56 o
   3   8   9      492.10      359.53     44.04 o
   4   8   9       36.32       -9.69     35.93 o
   5   8   9        0.67        3.27     44.31 o
   6   8   9       52.31      -29.11     51.62 o
   7   8   9      190.80       87.38    136.68 o
   8   8   9      142.96      182.03    154.79 o
 -16   9   9     1153.18     1138.08    114.03 o
 -15   9   9     2874.01     3046.23    150.39 o
 -14   9   9     2984.27     3265.76    403.52 o
 -13   9   9     3030.09     2807.30    151.74 o
 -12   9   9     1962.35     1929.75    114.43 o
 -11   9   9     2395.15     2256.45    109.67 o
 -10   9   9     3230.09     3355.56    118.00 o
  -9   9   9     2960.82     2938.36     69.09 o
  -8   9   9     7885.07     7798.29    118.14 o
  -7   9   9     5804.03     5598.50     82.06 o
  -6   9   9     9672.39     9467.05    116.55 o
  -5   9   9     6239.12     6159.69     80.75 o
  -4   9   9    15436.24    15955.23    169.45 o
  -3   9   9     3613.51     3469.23     69.00 o
  -2   9   9    10064.32     9987.79    137.62 o
  -1   9   9     6420.69     6366.67    100.45 o
   0   9   9    12823.58    13001.20    160.46 o
   1   9   9     6345.60     6639.56    100.58 o
   2   9   9     6465.00     6579.03    128.90 o
   3   9   9     4681.84     4568.74    168.42 o
   4   9   9     6778.77     6947.89    184.86 o
   5   9   9     4964.29     5001.62    240.77 o
   6   9   9     5310.90     5733.66    192.25 o
   7   9   9     2369.14     2337.46    235.42 o
 -16  10   9        0.13      -28.32     64.10 o
 -15  10   9      117.08      177.67     67.27 o
 -14  10   9      328.81      236.06     65.28 o
 -13  10   9      270.16      282.28     67.09 o
 -12  10   9       98.27       51.52     43.07 o
 -11  10   9      175.34      139.02     46.26 o
 -10  10   9       38.89       35.63     32.81 o
  -9  10   9      706.64      602.05     44.00 o
  -8  10   9     2350.58     2304.50     75.70 o
  -7  10   9     1183.12     1211.34     39.44 o
  -6  10   9      114.05      138.42     21.77 o
  -5  10   9     1017.05     1153.37     36.14 o
  -4  10   9     2027.62     1986.99     50.45 o
  -3  10   9      637.63      573.38     33.26 o
  -2  10   9      287.22      326.81     29.83 o
  -1  10   9     3031.16     2947.22     79.72 o
   0  10   9       96.90      120.43     24.62 o
   1  10   9      730.29      686.53     44.82 o
   2  10   9      276.84      279.11     39.71 o
   3  10   9        0.46        6.84     34.35 o
   4  10   9      218.33      225.70     52.79 o
   5  10   9      501.78      534.89     67.49 o
   6  10   9       78.78      160.46     61.30 o
   7  10   9       71.19       30.63    108.85 o
 -15  11   9     2902.03     3031.88    177.34 o
 -14  11   9     1935.94     2150.98    139.00 o
 -13  11   9     2213.11     2030.38    158.80 o
 -12  11   9     1307.82     1452.66     97.31 o
 -11  11   9     3475.25     3484.70    141.61 o
 -10  11   9     4896.04     4919.79    274.03 o
  -9  11   9     5677.26     5885.62    204.46 o
  -8  11   9     2601.10     2319.24     88.42 o
  -7  11   9     3618.14     3802.31     73.21 o
  -6  11   9     2876.73     2841.80     67.97 o
  -5  11   9     8478.10     8372.24    109.41 o
  -4  11   9     4726.17     4373.20     82.32 o
  -3  11   9    10925.66    10899.80    148.90 o
  -2  11   9     7400.45     7672.80    124.07 o
  -1  11   9    16785.53    17196.36    224.19 o
   0  11   9     9530.34     9348.10    141.53 o
   1  11   9     6226.50     5990.19    122.26 o
   2  11   9     3344.14     3186.53    104.78 o
   3  11   9     4596.43     4454.14    135.41 o
   4  11   9     2542.02     2463.17    117.30 o
   5  11   9     7121.91     7457.58    195.13 o
   6  11   9     2823.14     2703.08    155.25 o
   7  11   9     5691.52     6164.55    389.01 o
 -15  12   9        9.39       71.33     71.28 o
 -14  12   9       85.26      -33.46     63.62 o
 -13  12   9       67.86       97.66     60.05 o
 -12  12   9      629.24      616.98     76.70 o
 -11  12   9       49.70       63.74     48.32 o
 -10  12   9     1199.86     1145.20    102.40 o
  -9  12   9      511.85      421.13    116.45 o
  -8  12   9     1744.36     1729.31     64.27 o
  -7  12   9        0.09       -1.87     20.76 o
  -6  12   9     3580.44     3530.74     98.43 o
  -5  12   9       25.55       13.56     15.15 o
  -4  12   9      276.94      306.26     27.73 o
  -3  12   9      549.42      506.42     34.61 o
  -2  12   9     3713.84     3675.56     94.26 o
  -1  12   9     2851.41     2708.38     95.44 o
   0  12   9     1069.96     1013.07     70.67 o
   1  12   9      145.43       90.23     33.81 o
   2  12   9      116.80      114.71     37.39 o
   3  12   9       30.61      -35.88     35.88 o
   4  12   9      597.97      689.28     74.87 o
   5  12   9      439.20      387.02     72.71 o
   6  12   9        1.37      -97.17     97.17 o
 -15  13   9     2702.74     2645.62    188.40 o
 -14  13   9     2072.99     2049.56    161.05 o
 -13  13   9     1410.51     1330.30    130.63 o
 -12  13   9     1362.29     1501.67    109.07 o
 -11  13   9     4070.07     3877.68    158.81 o
 -10  13   9     7462.50     7324.32    219.27 o
  -9  13   9     2370.79     2214.88    124.90 o
  -8  13   9     2918.90     2931.83    101.09 o
  -7  13   9     2984.29     2968.48     86.89 o
  -6  13   9     4561.07     4809.95     88.07 o
  -5  13   9     5639.83     5693.77    106.87 o
  -4  13   9    14172.74    14024.25    218.93 o
  -3  13   9     3126.26     3222.92     88.93 o
  -2  13   9     6749.65     6409.30    153.37 o
  -1  13   9     4125.76     4137.22    115.00 o
   0  13   9     4283.11     4386.26    122.05 o
   1  13   9     4090.86     4237.55    117.54 o
   2  13   9     7928.45     7826.54    160.40 o
   3  13   9     1782.47     1813.98     90.61 o
   4  13   9     5966.47     5939.75    165.55 o
   5  13   9     1696.00     1569.61    113.38 o
   6  13   9     5043.35     5040.91    344.89 o
 -14  14   9       20.04      158.44     88.54 o
 -13  14   9      161.84       67.51     75.11 o
 -12  14   9       11.93      -42.70     53.96 o
 -11  14   9     1039.54     1007.06     93.83 o
 -10  14   9       16.16        2.59     46.75 o
  -9  14   9      635.14      749.58     82.15 o
  -8  14   9      152.54      194.62     39.56 o
  -7  14   9      400.79      414.10     50.00 o
  -6  14   9       33.06       -2.86     22.52 o
  -5  14   9      759.60      742.47     43.57 o
  -4  14   9      140.98       88.40     29.10 o
  -3  14   9      361.41      362.31     39.16 o
  -2  14   9      895.02      877.07     57.18 o
  -1  14   9      807.32      886.10     60.49 o
   0  14   9      765.65      829.42     61.10 o
   1  14   9      626.20      621.99     53.78 o
   2  14   9        6.98      -37.59     37.59 o
   3  14   9       16.56      -37.95     37.95 o
   4  14   9       95.03       69.94     52.71 o
   5  14   9      611.36      598.09    115.65 o
   6  14   9      194.72      211.86    129.56 o
 -14  15   9     1627.31     1603.76    157.59 o
 -13  15   9     1372.97      971.03    128.01 o
 -12  15   9      913.09      863.26    118.10 o
 -11  15   9     4834.31     5374.29    257.06 o
 -10  15   9     5612.19     5327.62    191.45 o
  -9  15   9     6881.15     6732.26    217.34 o
  -8  15   9     2187.67     2257.46    110.15 o
  -7  15   9     6091.70     6282.50    179.24 o
  -6  15   9     3071.84     3173.91     86.47 o
  -5  15   9     9675.32     9573.22    168.41 o
  -4  15   9     7543.98     7909.35    150.89 o
  -3  15   9     1836.10     1734.75     74.31 o
  -2  15   9     2363.06     2366.20     99.05 o
  -1  15   9     3330.49     3322.19    120.13 o
   0  15   9     4191.24     3975.68    142.61 o
   1  15   9     6964.01     6929.62    150.03 o
   2  15   9     3667.02     3856.62    131.82 o
   3  15   9     3840.21     3733.46    140.09 o
   4  15   9      791.92      859.24     80.69 o
   5  15   9     3886.29     4020.40    245.38 o
 -13  16   9        0.14      -29.97     79.86 o
 -12  16   9     1106.49     1237.77    149.51 o
 -11  16   9       24.34       16.36     63.18 o
 -10  16   9      456.90      486.22     86.07 o
  -9  16   9      364.41      417.33     76.23 o
  -8  16   9      874.35      998.30     72.49 o
  -7  16   9        9.74      -18.11     40.21 o
  -6  16   9     1201.82     1265.83     68.17 o
  -5  16   9        4.19       -3.08     30.65 o
  -4  16   9       95.14       74.07     32.69 o
  -3  16   9      102.25       87.33     34.14 o
  -2  16   9      161.45      108.47     37.86 o
  -1  16   9      692.79      813.07     66.00 o
   0  16   9     1232.22     1182.01     78.99 o
   1  16   9      368.89      354.22     55.16 o
   2  16   9      201.08      212.96     56.13 o
   3  16   9       10.84      -49.81     49.81 o
   4  16   9      375.47      344.43     98.24 o
   5  16   9      217.72      132.84    110.83 o
 -13  17   9     1430.36     1631.35    167.47 o
 -12  17   9     3293.72     3145.31    281.44 o
 -11  17   9     3606.01     3457.90    200.81 o
 -10  17   9     4733.79     4531.38    218.71 o
  -9  17   9     3995.79     3951.31    248.05 o
  -8  17   9     4655.19     4745.67    149.25 o
  -7  17   9     2024.58     2010.32    112.11 o
  -6  17   9     4276.15     4216.85    121.71 o
  -5  17   9     3071.06     2881.73    102.17 o
  -4  17   9     7579.60     7636.54    164.34 o
  -3  17   9     4336.73     4623.07    122.34 o
  -2  17   9     4049.22     4204.37    133.77 o
  -1  17   9     1682.58     1941.78     92.51 o
   0  17   9     5107.72     5383.45    142.88 o
   1  17   9     3525.54     3714.07    131.11 o
   2  17   9     6812.97     7228.15    210.20 o
   3  17   9      556.07      600.08    137.44 o
   4  17   9     2108.08     1932.77    207.43 o
 -12  18   9        0.92       22.20     87.02 o
 -11  18   9      626.09      511.52    112.30 o
 -10  18   9       26.76        1.70     65.76 o
  -9  18   9      768.49      802.22    136.29 o
  -8  18   9        0.11      -35.53     42.89 o
  -7  18   9      360.62      344.08     59.76 o
  -6  18   9      189.57      149.48     45.10 o
  -5  18   9      108.53      155.86     40.80 o
  -4  18   9        0.48      -17.47     36.22 o
  -3  18   9     1390.91     1315.97     78.65 o
  -2  18   9      474.01      387.09     53.62 o
  -1  18   9      132.05      121.16     48.29 o
   0  18   9        7.59      -45.37     45.37 o
   1  18   9      535.84      584.31     67.31 o
   2  18   9      135.31      144.17     61.03 o
   3  18   9      108.64       40.68     79.42 o
 -11  19   9     4454.81     4365.64    277.64 o
 -10  19   9     4727.28     5036.35    245.24 o
  -9  19   9     5138.39     4986.75    242.06 o
  -8  19   9     2237.78     1966.46    113.97 o
  -7  19   9     2274.16     2058.61    119.04 o
  -6  19   9     2999.21     3107.81    160.27 o
  -5  19   9     6602.23     6574.13    178.69 o
  -4  19   9     5532.98     5355.22    142.87 o
  -3  19   9     2901.60     2817.62    142.63 o
  -2  19   9     1155.55     1214.11     79.65 o
  -1  19   9     3182.33     3430.75    136.85 o
   0  19   9     1402.36     1515.31    163.02 o
   1  19   9     5651.83     6206.32    216.52 o
   2  19   9     1276.29     1216.32    134.84 o
 -10  20   9        0.15      -25.33     86.49 o
  -9  20   9       18.03       62.90     74.42 o
  -8  20   9      225.24      241.96     66.09 o
  -7  20   9       32.56       19.20     51.16 o
  -6  20   9       21.82      -22.63     44.85 o
  -5  20   9      220.37      254.04     56.08 o
  -4  20   9      348.61      421.47     70.00 o
  -3  20   9       33.14      -13.13     43.73 o
  -2  20   9      233.61      188.65     52.12 o
  -1  20   9       11.60      -47.93     47.93 o
   0  20   9       67.12      100.67     70.79 o
   1  20   9        2.64       72.33     97.11 o
  -9  21   9     2635.85     3031.22    295.51 o
  -8  21   9     2194.20     1975.51    169.02 o
  -7  21   9     1568.71     1519.60    150.98 o
  -6  21   9     3848.98     4001.73    219.53 o
  -5  21   9     2979.27     3257.01    166.61 o
  -4  21   9     5096.32     5685.41    255.75 o
  -3  21   9     1102.66     1321.94    123.14 o
  -2  21   9     1003.39      877.10    103.67 o
  -1  21   9      371.30      204.69     77.20 o
   0  21   9     2381.23     2430.90    336.55 o
  -7  22   9       58.10      186.45    168.86 o
  -6  22   9      180.83      -31.97     78.63 o
  -5  22   9       87.42      117.99     85.91 o
  -4  22   9       17.52       68.79     75.77 o
  -3  22   9      102.22      112.40     87.39 o
  -2  22   9      163.43      194.91     93.42 o
 -17   0  10     1711.10     2022.82    136.03 o
 -14   0  10    10391.81    10879.84    574.60 o
 -13   0  10     6145.30     6603.19    410.43 o
 -11   0  10     4389.29     4436.60    309.12 o
 -10   0  10     2609.78     2811.83    136.03 o
  -9   0  10     1129.17     1190.68     75.01 o
  -8   0  10    25149.96    26263.90    527.67 o
  -7   0  10      287.35      267.51     36.18 o
  -6   0  10     6174.32     6203.12    129.62 o
  -5   0  10     2003.34     1927.41     49.92 o
  -4   0  10     2225.63     2318.87     58.58 o
  -3   0  10    18791.79    18503.43    257.07 o
  -2   0  10    14081.14    14512.00    232.09 o
  -1   0  10     3045.21     3099.26     87.19 o
   0   0  10     5358.56     5281.40    112.24 o
   1   0  10      402.61      509.04     44.56 o
   2   0  10     7378.00     7174.47    167.08 o
   3   0  10      317.39      281.90     60.45 o
   4   0  10     2885.59     2479.15    139.26 o
   5   0  10      459.88      444.55     86.70 o
   6   0  10     1960.47     2128.22    159.43 o
   7   0  10     1253.74     1227.75    239.81 o
   8   0  10     2631.80     3384.26    420.98 o
 -17   1  10      241.41      295.98     56.29 o
 -16   1  10       40.38       72.70     53.94 o
 -15   1  10      112.14       92.64     51.60 o
 -14   1  10      244.92      444.43    144.24 o
 -13   1  10        0.88        2.62     31.90 o
 -12   1  10      301.08      397.57     39.78 o
 -11   1  10       92.42      119.12     23.53 o
 -10   1  10     1379.36     1513.25     50.61 o
  -9   1  10       57.80       85.50     17.29 o
  -8   1  10     1088.33     1184.17     49.80 o
  -7   1  10      401.94      405.20     28.68 o
  -6   1  10      307.11      428.45     22.27 o
  -5   1  10        4.18       -2.54      8.95 o
  -4   1  10       54.58       39.52     10.73 o
  -3   1  10      106.92       94.84     15.51 o
  -2   1  10       18.68       -6.49     14.08 o
  -1   1  10        4.81       -7.82     14.22 o
   0   1  10       45.85       20.37     16.75 o
   1   1  10      305.88      280.08     25.55 o
   2   1  10       29.70       -8.65     22.53 o
   3   1  10       96.27       63.21     34.93 o
   4   1  10      181.89      168.42     39.99 o
   5   1  10       15.73       28.55     42.30 o
   6   1  10       26.80       45.26     46.08 o
   7   1  10       38.20       91.40     65.86 o
   8   1  10       27.85     -100.44    100.44 o
 -17   2  10     2969.86     3286.94    194.66 o
 -16   2  10     1624.38     1360.27    123.13 o
 -15   2  10     6264.43     6095.43    268.54 o
 -14   2  10     6659.10     6456.84    176.73 o
 -13   2  10     8911.86     8633.56    197.28 o
 -12   2  10     3943.28     4234.67    148.34 o
 -11   2  10     7384.64     7961.77    151.37 o
 -10   2  10      196.96      209.96     19.66 o
  -9   2  10    13484.60    14113.58    210.92 o
  -8   2  10     4654.64     4698.25    123.42 o
  -7   2  10    24002.59    24370.24    334.49 o
  -6   2  10     2187.82     2173.84     46.91 o
  -5   2  10     7323.88     7488.98     81.76 o
  -4   2  10     8461.10     8423.56     97.76 o
  -3   2  10    11738.62    12066.90    128.35 o
  -2   2  10    15515.76    15652.82    173.15 o
  -1   2  10     7351.46     7306.91    124.15 o
   0   2  10      336.27      299.70     24.71 o
   1   2  10     2886.43     2764.69     70.80 o
   2   2  10     2522.77     2460.95     73.00 o
   3   2  10    10371.97    10559.78    280.79 o
   4   2  10     2401.19     2361.20    103.10 o
   5   2  10     2737.58     2582.64    120.10 o
   6   2  10      521.40      448.77     71.86 o
   7   2  10     2919.41     2865.76    258.90 o
   8   2  10     2131.28     1698.53    218.88 o
 -17   3  10      313.36      362.35     90.29 o
 -16   3  10        0.07        3.52     62.15 o
 -15   3  10      834.13      895.90    110.23 o
 -14   3  10      655.96      825.85    187.62 o
 -13   3  10        9.51        7.85     29.97 o
 -12   3  10      180.74      238.59    105.71 o
 -11   3  10      345.34      423.69     27.79 o
 -10   3  10     2393.89     2447.16     57.69 o
  -9   3  10     2189.49     2301.86     51.61 o
  -8   3  10       11.39       10.98     15.18 o
  -7   3  10      224.28      189.35     23.63 o
  -6   3  10      724.12      709.70     31.69 o
  -5   3  10     6022.43     6103.04    101.12 o
  -4   3  10       20.31        1.27     10.55 o
  -3   3  10     1495.18     1552.57     41.32 o
  -2   3  10        0.44      -14.01     14.01 o
  -1   3  10      131.73       89.99     19.89 o
   0   3  10      473.51      486.86     30.34 o
   1   3  10       33.87        8.76     19.13 o
   2   3  10      295.95      341.61     33.94 o
   3   3  10       59.13       82.55     35.66 o
   4   3  10      684.21      593.94     59.03 o
   5   3  10      398.12      376.93     60.22 o
   6   3  10       18.10       24.17     51.10 o
   7   3  10       80.97      151.41    110.05 o
   8   3  10        9.69       67.68    118.16 o
 -17   4  10     1783.00     1920.99    184.11 o
 -16   4  10     2771.12     2888.23    194.66 o
 -15   4  10     3336.01     3298.00    174.98 o
 -14   4  10     6502.29     6855.86    258.58 o
 -13   4  10     4303.56     4520.35    196.22 o
 -12   4  10     5973.92     5934.96    152.79 o
 -11   4  10     4408.29     4290.07     81.35 o
 -10   4  10     6479.51     6607.34    104.17 o
  -9   4  10     6471.12     6394.12    122.26 o
  -8   4  10    21210.85    21311.03    273.07 o
  -7   4  10     5492.71     5714.77     85.86 o
  -6   4  10    16750.04    16991.13    194.32 o
  -5   4  10     2372.27     2364.76     44.69 o
  -4   4  10     9803.81     9777.49    114.07 o
  -3   4  10    10862.43    10775.49    131.54 o
  -2   4  10    16536.94    17328.79    180.63 o
  -1   4  10     3259.46     3328.32     64.30 o
   0   4  10     5940.33     5741.93    110.03 o
   1   4  10     2118.20     2275.31     65.34 o
   2   4  10    13277.95    13715.89    193.60 o
   3   4  10     4881.51     5388.86    131.37 o
   4   4  10     4746.84     4603.25    141.74 o
   5   4  10     1571.65     1677.76    100.29 o
   6   4  10     3271.26     3409.50    196.94 o
   7   4  10     1678.77     1595.36    205.80 o
 -17   5  10       55.74       32.61     52.10 o
 -16   5  10      607.55      731.71     81.50 o
 -15   5  10      343.25      306.57     53.62 o
 -14   5  10      723.08      727.82     49.21 o
 -13   5  10       72.52       46.97     22.90 o
 -12   5  10      259.48      240.44     26.09 o
 -11   5  10       11.18        8.84     18.75 o
 -10   5  10     2958.46     3029.62     63.80 o
  -9   5  10      839.16      871.80     51.26 o
  -8   5  10     1823.32     1784.05     48.33 o
  -7   5  10      135.73       87.30     15.20 o
  -6   5  10       39.58       42.64     14.06 o
  -5   5  10       54.83       65.74     12.10 o
  -4   5  10     4001.08     4101.30     67.59 o
  -3   5  10       64.73       39.30     12.67 o
  -2   5  10     1255.88     1233.09     39.10 o
  -1   5  10       24.22       11.96     17.57 o
   0   5  10      447.34      543.71     33.08 o
   1   5  10      135.98      141.20     24.65 o
   2   5  10        9.12      -27.37     27.37 o
   3   5  10       77.24       84.08     36.73 o
   4   5  10       86.62       84.45     43.85 o
   5   5  10       53.54       62.42     47.95 o
   6   5  10       11.05       -7.28     50.55 o
   7   5  10       72.08       44.11    111.03 o
 -17   6  10     1566.22     1941.79    121.68 o
 -16   6  10     1066.96     1088.84    140.72 o
 -15   6  10     2881.50     3378.87    141.13 o
 -14   6  10     4718.11     4613.24    127.05 o
 -13   6  10     6177.80     6466.35    137.56 o
 -12   6  10     6437.49     6373.78    135.74 o
 -11   6  10     4804.92     4906.10     92.76 o
 -10   6  10     2261.76     2372.28     89.86 o
  -9   6  10     8464.81     8625.16    136.48 o
  -8   6  10     4579.45     4591.10     95.12 o
  -7   6  10    18050.59    18017.22    211.05 o
  -6   6  10     1115.54     1002.99     34.29 o
  -5   6  10    14826.98    14792.71    163.31 o
  -4   6  10     2730.86     2893.34     66.64 o
  -3   6  10    14061.45    13995.01    157.72 o
  -2   6  10    14846.67    14793.73    173.28 o
  -1   6  10    17458.77    17451.89    202.45 o
   0   6  10     4310.74     4340.44     80.24 o
   1   6  10     4787.20     4776.96    108.02 o
   2   6  10     5706.46     5765.07    125.32 o
   3   6  10     4329.93     4192.95    126.69 o
   4   6  10     5275.70     5157.42    160.90 o
   5   6  10     4598.10     4745.92    161.91 o
   6   6  10     1347.79     1366.88    108.31 o
   7   6  10     3265.05     3787.59    667.24 o
 -17   7  10      102.67       -1.17     75.05 o
 -16   7  10       40.79       90.35     54.02 o
 -15   7  10     1306.53     1417.18    107.11 o
 -14   7  10      851.90      884.62     62.89 o
 -13   7  10       15.92       21.27     32.78 o
 -12   7  10      289.40      328.04     37.53 o
 -11   7  10       11.35       -4.81     24.05 o
 -10   7  10     1143.63     1128.13     46.79 o
  -9   7  10     2587.20     2407.44     90.86 o
  -8   7  10       35.63       25.33     17.16 o
  -7   7  10        8.37       43.35     16.64 o
  -6   7  10       56.86       63.14     15.85 o
  -5   7  10     4321.52     4219.42     66.66 o
  -4   7  10     1523.19     1385.98     45.57 o
  -3   7  10       17.82       22.99     16.15 o
  -2   7  10      134.51       99.12     20.14 o
  -1   7  10       63.12       63.71     21.71 o
   0   7  10       14.65        5.50     19.77 o
   1   7  10       11.12       -0.47     23.15 o
   2   7  10      814.54      765.61     54.64 o
   3   7  10        0.53      -32.42     32.42 o
   4   7  10       41.62       81.15     47.70 o
   5   7  10      353.82      365.64     90.17 o
   6   7  10       27.54       74.83     57.48 o
   7   7  10       82.50      -23.56    111.86 o
 -16   8  10     1481.18     1597.29    118.81 o
 -15   8  10     2074.58     2076.95    121.05 o
 -14   8  10     5604.40     5314.75    182.28 o
 -13   8  10     5793.95     5959.59    162.56 o
 -12   8  10     4240.44     4265.43    132.95 o
 -11   8  10     2334.87     2447.98     85.86 o
 -10   8  10     4095.24     4115.41    138.67 o
  -9   8  10     6636.32     6343.46    112.92 o
  -8   8  10    17188.26    16460.39    208.66 o
  -7   8  10     5911.64     5881.17     87.62 o
  -6   8  10    11784.93    12018.15    142.42 o
  -5   8  10     1635.41     1640.53     42.28 o
  -4   8  10    19882.45    19491.31    275.12 o
  -3   8  10     4392.87     4218.64     81.34 o
  -2   8  10    26350.43    25862.68    275.54 o
  -1   8  10     8817.02     9086.85    125.18 o
   0   8  10     7428.31     7441.83    111.23 o
   1   8  10     9787.19    10439.03    169.47 o
   2   8  10     7571.54     7624.27    160.14 o
   3   8  10     3859.70     3863.96    122.95 o
   4   8  10     6590.53     6283.43    187.66 o
   5   8  10     4000.76     3884.33    161.52 o
   6   8  10     4002.45     4069.08    196.09 o
   7   8  10     1920.48     1963.99    231.34 o
 -16   9  10      140.63      206.13     82.43 o
 -15   9  10      217.08      137.16     59.65 o
 -14   9  10      338.20      373.80     65.72 o
 -13   9  10      184.58      122.58     52.95 o
 -12   9  10        0.83      -35.54     35.54 o
 -11   9  10      219.75      132.99     41.01 o
 -10   9  10       77.24       88.20     33.78 o
  -9   9  10      576.59      578.01     43.76 o
  -8   9  10       17.59       37.39     20.15 o
  -7   9  10       10.66       13.21     15.48 o
  -6   9  10        0.05       12.17     15.14 o
  -5   9  10       83.10       44.66     15.40 o
  -4   9  10        0.53       16.25     16.21 o
  -3   9  10      106.69       95.41     18.86 o
  -2   9  10       59.13       -3.34     20.17 o
  -1   9  10      164.18      129.41     26.12 o
   0   9  10       80.23       78.83     23.75 o
   1   9  10        8.71        9.56     26.41 o
   2   9  10        0.41        4.50     32.94 o
   3   9  10        3.97       10.55     39.80 o
   4   9  10      293.59      337.73     77.18 o
   5   9  10       77.01      140.29     58.23 o
   6   9  10        0.34        1.84    155.96 o
 -16  10  10     1848.05     1801.00    139.10 o
 -15  10  10     2823.25     2698.17    147.34 o
 -14  10  10     1802.76     1753.31    118.89 o
 -13  10  10     3192.25     2885.31    143.99 o
 -12  10  10     3847.73     4032.63    146.07 o
 -11  10  10     7802.35     7839.52    187.73 o
 -10  10  10     6930.60     6878.20    170.74 o
  -9  10  10    10099.68     9870.65    235.10 o
  -8  10  10     4885.69     4689.61    122.86 o
  -7  10  10    12179.13    12321.72    163.90 o
  -6  10  10     7461.84     7501.64    101.41 o
  -5  10  10    17172.36    16973.60    179.30 o
  -4  10  10     6195.26     6245.48     95.79 o
  -3  10  10     8166.11     8218.59    163.31 o
  -2  10  10     9545.75     9736.45    140.95 o
  -1  10  10    13199.87    13063.57    187.23 o
   0  10  10    10519.25    10445.94    162.94 o
   1  10  10    10675.31    10610.57    177.56 o
   2  10  10     5997.75     6121.08    143.68 o
   3  10  10     7712.27     8096.79    223.27 o
   4  10  10     5258.17     5864.72    204.57 o
   5  10  10     6384.00     6741.63    221.27 o
   6  10  10     3210.97     2655.52    356.49 o
 -15  11  10      452.22      605.24    225.73 o
 -14  11  10       27.45       84.00     60.92 o
 -13  11  10      310.21      279.33     66.18 o
 -12  11  10     1517.90     1512.19    101.43 o
 -11  11  10      996.66      851.01     79.19 o
 -10  11  10      248.98      225.41     68.16 o
  -9  11  10      364.84      464.33     53.72 o
  -8  11  10      183.46      195.23     38.58 o
  -7  11  10     1223.42     1331.60     55.07 o
  -6  11  10      484.58      509.72     26.68 o
  -5  11  10      198.32      197.15     23.21 o
  -4  11  10      150.09      122.73     23.31 o
  -3  11  10       14.49       16.29     20.90 o
  -2  11  10     1346.37     1307.60     74.20 o
  -1  11  10       19.89      -25.02     25.33 o
   0  11  10      630.83      604.02     47.75 o
   1  11  10        1.56       -9.68     30.84 o
   2  11  10       11.00      -28.41     34.34 o
   3  11  10        8.75      -34.35     43.59 o
   4  11  10      434.76      440.12     68.13 o
   5  11  10       88.05      100.43     61.21 o
   6  11  10      161.65       91.44    130.75 o
 -15  12  10     1949.14     2237.79    163.95 o
 -14  12  10     2084.69     2442.53    168.55 o
 -13  12  10     2573.66     2643.99    157.07 o
 -12  12  10     4116.40     4027.86    209.83 o
 -11  12  10     5715.24     5404.63    182.97 o
 -10  12  10     7051.42     7050.17    209.56 o
  -9  12  10     4203.19     4373.76    159.37 o
  -8  12  10     7135.22     7169.46    159.00 o
  -7  12  10     7939.22     7902.72    151.96 o
  -6  12  10     8266.73     7779.12    115.13 o
  -5  12  10     6206.66     6227.10    124.28 o
  -4  12  10     8429.22     8602.80    134.60 o
  -3  12  10     3746.19     3824.54     95.15 o
  -2  12  10    14071.10    14209.27    220.49 o
  -1  12  10     8831.38     8581.88    150.86 o
   0  12  10     6230.07     6300.81    136.44 o
   1  12  10     6627.90     6715.66    184.36 o
   2  12  10     6644.97     7120.23    166.37 o
   3  12  10     3012.25     3220.30    137.48 o
   4  12  10     6244.04     6631.97    208.20 o
   5  12  10     2838.05     2783.48    204.58 o
   6  12  10     3261.50     3305.71    291.00 o
 -15  13  10       29.82       47.78     81.50 o
 -14  13  10       18.92       50.26     72.47 o
 -13  13  10       52.51      -60.08     60.08 o
 -12  13  10      633.86      754.54     93.09 o
 -11  13  10      277.85      317.13     65.69 o
 -10  13  10      394.83      321.09     65.01 o
  -9  13  10      579.26      678.60     99.92 o
  -8  13  10      235.98      236.88     41.38 o
  -7  13  10       61.70       68.88     38.13 o
  -6  13  10      897.47      967.99     48.86 o
  -5  13  10      127.48      128.52     27.98 o
  -4  13  10        6.21       -3.14     25.89 o
  -3  13  10      167.50      217.67     37.34 o
  -2  13  10      214.49      124.47     37.21 o
  -1  13  10      188.56      172.54     39.67 o
   0  13  10      576.93      704.74     55.49 o
   1  13  10       67.89      100.58     38.85 o
   2  13  10        5.49      -37.74     37.74 o
   3  13  10      432.29      323.66     58.84 o
   4  13  10      154.80      149.85     58.41 o
   5  13  10        6.39      -63.31     83.81 o
 -14  14  10     2122.71     2321.16    178.17 o
 -13  14  10     1685.63     1625.66    164.76 o
 -12  14  10     1646.21     1747.83    153.73 o
 -11  14  10     5721.08     5606.59    197.51 o
 -10  14  10     2829.61     2972.21    153.32 o
  -9  14  10     2390.99     2262.50    132.35 o
  -8  14  10     2229.39     2210.92     96.81 o
  -7  14  10     4885.18     4249.95    145.45 o
  -6  14  10     6106.29     6020.73    119.52 o
  -5  14  10    11975.68    11806.34    202.54 o
  -4  14  10     2481.20     2322.15     88.42 o
  -3  14  10     1889.57     1876.34     81.68 o
  -2  14  10     6079.16     6050.07    148.50 o
  -1  14  10     5861.65     6075.48    152.04 o
   0  14  10     5312.67     5456.42    138.72 o
   1  14  10     4499.28     4431.52    174.57 o
   2  14  10     2134.12     1836.15    100.78 o
   3  14  10     2272.30     2207.95    127.59 o
   4  14  10     3103.27     2922.93    218.51 o
   5  14  10     3047.07     2977.10    375.25 o
 -14  15  10        4.12      -25.15     74.76 o
 -13  15  10       30.60      -65.49     65.49 o
 -12  15  10      368.09      409.24     98.30 o
 -11  15  10      970.09      855.02    121.47 o
 -10  15  10      286.21      271.67     66.21 o
  -9  15  10       38.08       50.89     52.36 o
  -8  15  10      511.91      427.11     52.59 o
  -7  15  10       40.65      -25.65     45.85 o
  -6  15  10      658.58      645.42     51.33 o
  -5  15  10        5.76       27.83     31.94 o
  -4  15  10      120.44       82.41     34.06 o
  -3  15  10      331.45      313.00     57.99 o
  -2  15  10      533.52      562.91     58.03 o
  -1  15  10      553.43      506.92     58.18 o
   0  15  10        0.56        7.12     37.78 o
   1  15  10       16.70       78.61     49.38 o
   2  15  10        1.59      -44.82     44.82 o
   3  15  10       21.37       42.11     57.46 o
   4  15  10      627.56      541.49    257.40 o
 -13  16  10     1554.65     1164.32    143.85 o
 -12  16  10     2123.38     2212.18    194.66 o
 -11  16  10     4499.46     4266.10    238.52 o
 -10  16  10     6203.70     5858.99    230.73 o
  -9  16  10     4650.58     4891.57    214.44 o
  -8  16  10     1391.35     1369.84     83.97 o
  -7  16  10     3387.47     3455.58    142.52 o
  -6  16  10     2741.97     2638.45    115.07 o
  -5  16  10     6922.92     6794.01    149.83 o
  -4  16  10     4980.29     5255.71    134.72 o
  -3  16  10     2014.63     1847.17     92.23 o
  -2  16  10     2409.77     2359.40    105.93 o
  -1  16  10     4189.57     4171.63    155.21 o
   0  16  10     4896.22     5252.44    143.68 o
   1  16  10     4771.21     5183.81    159.38 o
   2  16  10     2205.00     2272.24    130.13 o
   3  16  10      586.73      709.57    100.91 o
 -12  17  10      197.98      182.38     89.78 o
 -11  17  10       13.20       14.09     77.62 o
 -10  17  10      279.63      305.70     94.80 o
  -9  17  10      329.15      327.19     83.72 o
  -8  17  10       40.97      -20.77     40.23 o
  -7  17  10      173.97      196.05     54.63 o
  -6  17  10      266.42      295.91     47.11 o
  -5  17  10      316.71      331.58     60.64 o
  -4  17  10        3.30      -34.78     34.78 o
  -3  17  10       52.55       42.70     38.41 o
  -2  17  10      183.97      153.39     44.74 o
  -1  17  10        6.72       68.65     48.04 o
   0  17  10       14.87       20.67     48.44 o
   1  17  10        2.33       89.59     56.24 o
   2  17  10      101.61       64.77     64.45 o
   3  17  10      233.60      220.35     91.89 o
 -12  18  10     2120.84     2157.37    196.35 o
 -11  18  10     3486.33     3619.50    246.09 o
 -10  18  10     3856.07     3921.01    256.15 o
  -9  18  10     2287.10     2298.58    195.18 o
  -8  18  10     1433.14     1299.86     93.37 o
  -7  18  10     1208.84     1219.96    102.52 o
  -6  18  10     5472.86     5507.95    154.18 o
  -5  18  10     6328.74     6411.05    172.80 o
  -4  18  10     5100.62     4904.77    180.49 o
  -3  18  10     1181.99     1205.66     78.16 o
  -2  18  10      532.76      527.44     60.14 o
  -1  18  10      994.02      868.20     83.01 o
   0  18  10     3734.89     3451.95    146.73 o
   1  18  10     1981.53     1910.53    135.76 o
   2  18  10     1786.43     1891.96    463.78 o
 -11  19  10      335.54      257.80    104.52 o
 -10  19  10        7.53       28.73     89.55 o
  -9  19  10      135.47      114.66    172.38 o
  -8  19  10       16.71      -42.70     46.84 o
  -7  19  10       38.79      -25.67     53.21 o
  -6  19  10       50.04      -10.87     39.62 o
  -5  19  10       36.58       41.65     53.32 o
  -4  19  10       21.78       -9.17     41.89 o
  -3  19  10      276.08      239.55     52.72 o
  -2  19  10       15.16      -40.93     40.93 o
  -1  19  10        1.10      -11.96     50.42 o
   0  19  10       48.10       28.14     67.00 o
   1  19  10      363.34      732.09    140.53 o
  -9  20  10     1513.75     1564.08    177.30 o
  -8  20  10      638.82      821.46    161.30 o
  -7  20  10     1367.96     1189.57    117.89 o
  -6  20  10     2020.86     1883.95    126.34 o
  -5  20  10     4332.14     4701.18    181.08 o
  -4  20  10     2379.53     2271.98    146.06 o
  -3  20  10      827.01      801.48     88.93 o
  -2  20  10      152.94      118.76     69.86 o
  -1  20  10     1468.67     1669.99    153.85 o
  -8  21  10      121.22       77.46     85.41 o
  -7  21  10      148.94       81.59     72.99 o
  -6  21  10       57.31       -6.16     65.33 o
  -5  21  10       51.86       49.32     89.02 o
  -4  21  10        2.36       -8.72     66.91 o
  -3  21  10        8.15      -53.88     72.09 o
  -2  21  10       17.89       21.52     79.85 o
 -17   1  11      746.42      852.52     89.12 o
 -15   1  11     4413.27     4127.72    188.80 o
 -14   1  11     4151.32     4185.86    116.59 o
 -13   1  11     1597.58     1489.59     73.74 o
 -12   1  11     1335.16     1344.36     49.71 o
 -11   1  11     6194.23     6035.16    114.04 o
 -10   1  11     5305.73     5640.14    113.49 o
  -9   1  11    12950.71    13298.57    230.08 o
  -8   1  11     1469.06     1549.41     55.36 o
  -7   1  11      337.42      331.12     26.93 o
  -6   1  11     2385.69     2183.86     52.38 o
  -5   1  11     5778.16     5852.43     69.54 o
  -4   1  11     5737.88     5663.62     72.43 o
  -3   1  11     8469.63     8531.29    106.96 o
  -2   1  11     4913.51     4793.23     85.83 o
  -1   1  11     1267.30     1095.02     44.46 o
   0   1  11     2467.33     2507.84     74.51 o
   1   1  11     3733.76     3760.68     84.82 o
   2   1  11     9702.92     9514.08    185.05 o
   3   1  11     4322.96     4384.28    130.61 o
   4   1  11     2304.27     2430.38    128.92 o
   5   1  11      961.72     1079.93     87.80 o
   6   1  11      587.74      699.37     95.90 o
   7   1  11     2806.73     3310.70    289.78 o
 -17   2  11       13.25       -5.86     60.98 o
 -16   2  11      309.61      382.28     73.88 o
 -15   2  11      474.24      504.24     80.91 o
 -14   2  11        6.44       -5.89     42.18 o
 -13   2  11       28.55       21.97     31.68 o
 -12   2  11      227.90      226.26     26.29 o
 -11   2  11       46.30       21.84     29.48 o
 -10   2  11      171.00      117.03     20.55 o
  -9   2  11      187.05      131.46     22.86 o
  -8   2  11       21.33       21.31     18.70 o
  -7   2  11        7.06       22.23     14.25 o
  -6   2  11       33.30       30.15     12.32 o
  -5   2  11       36.67       38.50     12.50 o
  -4   2  11      317.08      262.44     18.47 o
  -3   2  11       38.26       -2.31     14.70 o
  -2   2  11      114.84       91.91     20.69 o
  -1   2  11       13.73      -16.67     18.21 o
   0   2  11      301.55      338.70     32.90 o
   1   2  11      513.91      471.58     35.72 o
   2   2  11      542.84      512.18     71.89 o
   3   2  11      451.03      378.40     50.12 o
   4   2  11      108.17       86.36     48.83 o
   5   2  11      164.72      149.35     54.64 o
   6   2  11       43.16       34.76     64.24 o
   7   2  11        1.81      -99.62     99.62 o
 -17   3  11     1559.57     1506.85    143.06 o
 -16   3  11     1904.88     2184.65    155.96 o
 -15   3  11     4712.47     5144.81    211.49 o
 -14   3  11     6248.24     6261.54    238.95 o
 -13   3  11     5144.09     5041.79    156.81 o
 -12   3  11     3405.37     3363.44    154.87 o
 -11   3  11     5663.28     6149.45    115.11 o
 -10   3  11     4442.18     4564.32     99.28 o
  -9   3  11    10242.50    10385.19    197.04 o
  -8   3  11     4182.23     4381.56     91.90 o
  -7   3  11     5104.99     5097.57    133.13 o
  -6   3  11      731.89      878.13     28.84 o
  -5   3  11     4816.24     5011.76     73.92 o
  -4   3  11     8683.84     8759.56    105.25 o
  -3   3  11    17567.04    17875.21    220.96 o
  -2   3  11    10561.47    10732.81    138.52 o
  -1   3  11     5986.59     6166.62    103.34 o
   0   3  11      901.13     1000.30     48.70 o
   1   3  11     7594.65     7366.63    128.58 o
   2   3  11     7140.67     7168.64    162.47 o
   3   3  11     4622.15     4718.29    134.87 o
   4   3  11     1992.20     1802.67    104.16 o
   5   3  11     1288.65     1357.27     95.66 o
   6   3  11     1673.32     1655.24    364.11 o
   7   3  11     2368.13     2470.67    337.72 o
 -17   4  11      478.38      559.35    109.06 o
 -16   4  11      139.32      144.12     47.32 o
 -15   4  11      430.61      572.00    180.59 o
 -14   4  11      218.82      252.32     67.02 o
 -13   4  11      117.61      111.70     22.50 o
 -12   4  11      146.79      157.11     22.35 o
 -11   4  11        0.35       -3.26     16.70 o
 -10   4  11        2.68       26.30     18.48 o
  -9   4  11        3.54       19.06     18.16 o
  -8   4  11       46.04       41.70     21.92 o
  -7   4  11       43.59       50.95     16.78 o
  -6   4  11      792.50      789.93     33.97 o
  -5   4  11       22.77       21.64     12.37 o
  -4   4  11      675.18      746.97     31.40 o
  -3   4  11      679.90      720.57     34.37 o
  -2   4  11       77.93       51.07     19.41 o
  -1   4  11        1.98      -17.53     17.53 o
   0   4  11      121.64       64.08     24.80 o
   1   4  11        5.51       -1.76     27.64 o
   2   4  11      736.38      902.19     80.10 o
   3   4  11      704.03      642.24     58.63 o
   4   4  11       16.55      -41.00     41.00 o
   5   4  11      167.21      154.73     56.25 o
   6   4  11       60.14      205.26    114.53 o
 -17   5  11     1015.33     1114.02    145.41 o
 -16   5  11     3385.90     3230.75    143.08 o
 -15   5  11     3732.49     3744.18    138.52 o
 -14   5  11     4241.24     4293.29    100.92 o
 -13   5  11     3325.81     3208.34     83.92 o
 -12   5  11     5734.24     5720.25    135.74 o
 -11   5  11     5158.49     5044.92    111.41 o
 -10   5  11     9141.46     9088.42    145.36 o
  -9   5  11     8651.74     8897.64    141.43 o
  -8   5  11    10141.29    10597.25    152.56 o
  -7   5  11     3215.28     3265.86     64.22 o
  -6   5  11     7611.06     7458.99    106.68 o
  -5   5  11     3516.29     3609.87     58.77 o
  -4   5  11    14969.93    14795.14    164.42 o
  -3   5  11    12903.51    13167.89    164.38 o
  -2   5  11     7280.50     7512.89    131.56 o
  -1   5  11     4954.57     4933.58     90.24 o
   0   5  11     7379.46     7513.43    127.77 o
   1   5  11     4897.35     5019.58    110.31 o
   2   5  11    14332.04    14356.70    246.59 o
   3   5  11     1833.38     1672.31    114.22 o
   4   5  11     3300.63     3178.29    136.81 o
   5   5  11     2158.26     2173.31    117.96 o
   6   5  11     1353.59     1459.95    199.36 o
 -17   6  11       43.67       39.30     47.59 o
 -16   6  11      289.07      328.59     69.77 o
 -15   6  11      374.95      315.13     44.40 o
 -14   6  11      629.80      637.00     53.51 o
 -13   6  11      162.86      162.13     37.32 o
 -12   6  11        8.02       30.77     26.67 o
 -11   6  11       37.49       55.41     27.78 o
 -10   6  11      489.51      543.74     39.71 o
  -9   6  11      389.11      323.29     30.29 o
  -8   6  11       33.16       -8.08     15.76 o
  -7   6  11       16.75       47.82     17.53 o
  -6   6  11      747.36      842.59     37.03 o
  -5   6  11      301.99      295.86     21.23 o
  -4   6  11       51.08       32.03     13.53 o
  -3   6  11      132.45      124.63     19.30 o
  -2   6  11      758.78      856.15     47.62 o
  -1   6  11       10.61       25.95     20.72 o
   0   6  11        1.92       -7.13     24.56 o
   1   6  11      132.07      166.14     34.16 o
   2   6  11       95.69       35.96     39.05 o
   3   6  11     2548.35     2455.35    109.45 o
   4   6  11      342.97      448.16     65.91 o
   5   6  11        0.21       -8.16     47.88 o
   6   6  11        0.23       17.10    106.81 o
 -17   7  11     2010.45     2055.56    125.59 o
 -16   7  11     1847.10     1754.00    111.50 o
 -15   7  11     3673.09     3536.20    119.02 o
 -14   7  11     3534.74     3272.94    155.89 o
 -13   7  11     4037.21     4259.78    130.30 o
 -12   7  11     5756.30     5815.45    157.86 o
 -11   7  11     6356.01     6667.26    160.84 o
 -10   7  11     6244.24     6444.63    159.40 o
  -9   7  11    13260.87    12548.19    197.33 o
  -8   7  11     8616.65     8392.38    129.85 o
  -7   7  11    12704.18    12840.55    162.22 o
  -6   7  11     2444.44     2675.87     57.28 o
  -5   7  11    16656.31    17277.62    185.10 o
  -4   7  11     8267.61     7947.10    111.05 o
  -3   7  11    16235.89    15994.53    194.56 o
  -2   7  11     5970.15     5956.47     90.92 o
  -1   7  11     1715.44     1776.94     58.41 o
   0   7  11     5270.21     5381.36    112.48 o
   1   7  11    10135.23    10379.96    183.51 o
   2   7  11     8570.24     8741.93    179.43 o
   3   7  11     5590.00     6420.79    164.52 o
   4   7  11     5039.53     5156.24    188.09 o
   5   7  11     2697.44     2718.67    132.95 o
   6   7  11     2067.60     2053.01    230.90 o
 -16   8  11      197.40      285.10     71.55 o
 -15   8  11      575.41      635.11     74.91 o
 -14   8  11      146.45      168.36     45.33 o
 -13   8  11      214.44      326.97     49.44 o
 -12   8  11       14.78       54.13     37.00 o
 -11   8  11      174.15      150.83     43.01 o
 -10   8  11        1.35        5.83     30.63 o
  -9   8  11      414.07      443.83     51.13 o
  -8   8  11      440.92      471.62     32.21 o
  -7   8  11       42.83       25.11     17.37 o
  -6   8  11      367.09      346.48     25.91 o
  -5   8  11      940.79      891.05     35.02 o
  -4   8  11      512.83      536.54     31.32 o
  -3   8  11       76.41       90.10     22.31 o
  -2   8  11       66.80       52.76     19.64 o
  -1   8  11      232.41      242.32     28.26 o
   0   8  11        0.11      -26.47     26.47 o
   1   8  11      222.47      211.81     40.55 o
   2   8  11      423.47      576.60     57.33 o
   3   8  11     1206.73     1015.67     82.91 o
   4   8  11      307.89      158.66     55.43 o
   5   8  11      212.54      231.12     98.30 o
   6   8  11      371.57      376.09    136.40 o
 -16   9  11     4565.17     5130.06    316.62 o
 -15   9  11     2760.95     2771.80    140.22 o
 -14   9  11     5360.83     5728.91    200.05 o
 -13   9  11     5175.25     5282.74    170.12 o
 -12   9  11     6032.26     5959.73    194.48 o
 -11   9  11     5697.49     5648.98    148.60 o
 -10   9  11     8245.31     8624.44    209.73 o
  -9   9  11     9253.75     9470.38    209.36 o
  -8   9  11    18039.57    17485.50    279.03 o
  -7   9  11     4867.58     4849.14     88.13 o
  -6   9  11    18826.58    18700.24    224.73 o
  -5   9  11     5254.63     5398.59     84.96 o
  -4   9  11    19142.01    19313.15    227.54 o
  -3   9  11     6866.30     6816.28    115.52 o
  -2   9  11     8976.52     9103.93    180.47 o
  -1   9  11     9221.42     9180.67    148.51 o
   0   9  11    11438.01    11726.57    186.69 o
   1   9  11     7127.67     7449.48    150.37 o
   2   9  11     6248.60     6301.71    142.22 o
   3   9  11     2735.89     2793.46    128.12 o
   4   9  11     4933.86     5122.27    251.90 o
   5   9  11     3725.92     3891.61    205.92 o
   6   9  11     3462.20     3611.80    302.86 o
 -16  10  11      294.52      377.39    115.51 o
 -15  10  11      394.11      423.32     82.96 o
 -14  10  11        3.26       -5.86     57.22 o
 -13  10  11      484.68      439.43     72.59 o
 -12  10  11       89.80       86.82     51.78 o
 -11  10  11        6.35      -36.21     36.21 o
 -10  10  11      206.04      182.64     42.67 o
  -9  10  11       53.28       71.72     36.50 o
  -8  10  11      802.65      771.23     58.23 o
  -7  10  11        9.17        4.34     20.40 o
  -6  10  11       63.99       80.98     18.13 o
  -5  10  11      252.59      183.53     25.00 o
  -4  10  11       72.69       63.65     22.85 o
  -3  10  11      275.45      345.48     35.13 o
  -2  10  11      596.74      635.88     44.08 o
  -1  10  11       96.70       21.10     28.59 o
   0  10  11      231.40      257.21     35.66 o
   1  10  11        0.62      -32.32     32.32 o
   2  10  11      168.14      110.05     46.54 o
   3  10  11       86.84       84.03     63.19 o
   4  10  11      572.98      510.29     72.55 o
   5  10  11      269.00      240.19    101.15 o
 -15  11  11     3463.74     4315.15    203.34 o
 -14  11  11     2761.71     2696.80    200.52 o
 -13  11  11     7389.72     7479.60    250.21 o
 -12  11  11     5392.52     5453.88    209.53 o
 -11  11  11     9077.60     8753.33    235.10 o
 -10  11  11     4198.26     4401.22    137.75 o
  -9  11  11     9620.86     9217.23    214.42 o
  -8  11  11     8372.84     8085.24    163.61 o
  -7  11  11    15387.60    15207.34    231.16 o
  -6  11  11     3814.86     3827.59     72.91 o
  -5  11  11    16932.74    16731.96    236.69 o
  -4  11  11     5336.72     4943.57    107.61 o
  -3  11  11    10587.07    10669.40    179.29 o
  -2  11  11    10045.06    10434.85    170.18 o
  -1  11  11     7037.78     7433.35    140.43 o
   0  11  11    10637.90    11011.91    184.60 o
   1  11  11     7611.74     7480.51    158.12 o
   2  11  11     3906.27     3740.80    138.01 o
   3  11  11     3645.04     3565.36    150.95 o
   4  11  11     3626.24     3689.35    155.29 o
   5  11  11     3801.38     3933.94    335.06 o
 -15  12  11       49.25       84.09     73.95 o
 -14  12  11        1.08      -60.84     60.84 o
 -13  12  11      205.31      211.87     75.11 o
 -12  12  11        1.96       26.50     57.30 o
 -11  12  11      128.74       29.96     55.98 o
 -10  12  11        0.28      -37.31     37.31 o
  -9  12  11      121.91       87.30     40.31 o
  -8  12  11      188.18      196.18     33.35 o
  -7  12  11      422.06      399.53     38.76 o
  -6  12  11       80.94       97.66     24.08 o
  -5  12  11       10.00       22.26     25.03 o
  -4  12  11      122.44      101.03     35.06 o
  -3  12  11      260.18      424.02     42.59 o
  -2  12  11        2.70      -28.39     28.39 o
  -1  12  11      181.50      151.32     37.11 o
   0  12  11      394.59      467.76     49.25 o
   1  12  11      495.77      521.34     57.94 o
   2  12  11      206.32      288.20     59.92 o
   3  12  11      671.86      813.22     87.90 o
   4  12  11       25.04      -17.75     68.72 o
   5  12  11       75.48      270.88    181.76 o
 -15  13  11     1405.93     1260.16    134.40 o
 -14  13  11     3097.94     3296.70    218.70 o
 -13  13  11     2400.62     2453.75    255.05 o
 -12  13  11     6100.19     5829.74    253.65 o
 -11  13  11     2936.26     2753.04    166.39 o
 -10  13  11     3359.17     3432.54    155.42 o
  -9  13  11     2901.77     2855.89    135.28 o
  -8  13  11    10734.18    10607.81    188.79 o
  -7  13  11     4397.40     4333.86    126.52 o
  -6  13  11    11301.07    10920.93    170.62 o
  -5  13  11     6889.68     7087.74    154.87 o
  -4  13  11     4088.08     4173.20    114.31 o
  -3  13  11     4174.17     4007.64    150.20 o
  -2  13  11     6152.53     6167.83    151.59 o
  -1  13  11     4082.40     4095.57    163.05 o
   0  13  11     6733.24     6528.89    154.73 o
   1  13  11     3466.00     3487.90    134.09 o
   2  13  11     2937.30     3059.60    177.17 o
   3  13  11     2719.91     2951.95    150.25 o
   4  13  11     4612.53     4949.10    330.15 o
 -14  14  11       11.23       12.31     71.54 o
 -13  14  11      361.19      194.33     87.03 o
 -12  14  11      159.26      112.07     76.54 o
 -11  14  11       13.64       50.44    158.31 o
 -10  14  11        0.01       25.40     56.24 o
  -9  14  11       73.94       44.34     46.42 o
  -8  14  11      151.26      159.76     40.91 o
  -7  14  11       11.83      -23.04     36.78 o
  -6  14  11      195.83      189.39     31.93 o
  -5  14  11      134.36       95.04     36.32 o
  -4  14  11      126.25      135.94     38.89 o
  -3  14  11       62.04       50.41     36.69 o
  -2  14  11       38.28       38.33     41.06 o
  -1  14  11      444.42      515.18     55.56 o
   0  14  11       27.48       -8.65     37.85 o
   1  14  11      818.96      949.49     84.44 o
   2  14  11      135.60      139.02     60.46 o
   3  14  11       45.54      -33.16     62.78 o
   4  14  11      444.19      439.16    137.65 o
 -14  15  11      492.85      463.14    104.37 o
 -13  15  11     2801.07     2765.60    202.37 o
 -12  15  11     2637.32     2743.89    197.47 o
 -11  15  11     7133.71     8357.77    333.92 o
 -10  15  11     1583.70     1742.24    160.09 o
  -9  15  11     4189.65     4162.79    168.25 o
  -8  15  11     1589.99     1626.47     88.87 o
  -7  15  11     6325.21     6269.77    168.39 o
  -6  15  11     3882.37     3952.78    139.11 o
  -5  15  11     9134.23     8933.86    185.86 o
  -4  15  11     1379.19     1242.02     93.50 o
  -3  15  11     2736.14     2674.21    110.00 o
  -2  15  11     2479.93     2199.01    110.48 o
  -1  15  11     5587.07     5595.81    153.85 o
   0  15  11     4553.91     4331.03    163.10 o
   1  15  11     4498.77     4398.98    171.57 o
   2  15  11      359.58      452.88     84.32 o
   3  15  11     2045.68     2090.67    174.58 o
 -13  16  11       56.26        6.90     81.87 o
 -12  16  11      195.26      144.37    128.99 o
 -11  16  11      174.57      132.61     82.47 o
 -10  16  11       40.23       27.22    123.13 o
  -9  16  11       61.31      -24.38     58.39 o
  -8  16  11       27.73        4.50     40.32 o
  -7  16  11       90.12      171.95     47.10 o
  -6  16  11      192.66      212.09     42.29 o
  -5  16  11      220.21      270.00     46.80 o
  -4  16  11      335.51      326.63     51.47 o
  -3  16  11       66.45       67.96     42.55 o
  -2  16  11       24.72       13.47     40.79 o
  -1  16  11      236.95      235.35     54.75 o
   0  16  11      171.67      215.86     59.18 o
   1  16  11        7.25       67.82     64.97 o
   2  16  11      237.24      237.76     88.87 o
 -12  17  11     3212.46     3091.33    294.33 o
 -11  17  11     1684.81     1736.85    218.11 o
 -10  17  11     2538.14     2697.72    310.75 o
  -9  17  11      672.00      566.45    119.11 o
  -8  17  11     2958.44     2999.67    131.41 o
  -7  17  11     3331.92     3323.22    143.12 o
  -6  17  11     4548.69     4498.96    139.70 o
  -5  17  11     2820.68     2526.85    102.40 o
  -4  17  11     1352.82     1432.03     81.97 o
  -3  17  11      481.80      483.72     61.45 o
  -2  17  11     4710.43     5053.04    155.38 o
  -1  17  11     4500.95     4766.22    220.08 o
   0  17  11     4605.96     5169.73    254.42 o
   1  17  11     1069.73     1212.28    133.09 o
   2  17  11      800.23      621.50    182.93 o
 -11  18  11      146.91       86.24     86.82 o
 -10  18  11       37.89       19.61     87.45 o
  -9  18  11      181.69      135.25     80.25 o
  -8  18  11       91.59       96.98     56.86 o
  -7  18  11        9.92      -22.85     47.42 o
  -6  18  11        2.38       27.66     40.63 o
  -5  18  11      233.45      169.71     51.08 o
  -4  18  11      301.92      352.25     55.78 o
  -3  18  11       16.25        4.11     42.85 o
  -2  18  11       42.17      -13.01     41.36 o
  -1  18  11      449.75      686.25     98.55 o
   0  18  11       50.40       -3.94     64.65 o
   1  18  11       88.87      123.20    102.34 o
 -10  19  11      387.17      454.54    119.33 o
  -9  19  11     1052.25     1191.46    138.70 o
  -8  19  11      159.01      107.96     56.81 o
  -7  19  11     3732.19     3876.50    204.18 o
  -6  19  11     1979.64     1957.04    120.71 o
  -5  19  11     2782.23     2778.03    126.59 o
  -4  19  11      827.72      700.79     69.97 o
  -3  19  11      957.02     1107.93    102.78 o
  -2  19  11     1215.61     1069.31    111.24 o
  -1  19  11     3454.02     4533.72    254.33 o
   0  19  11     1216.65     1075.32    235.70 o
  -9  20  11      117.56      260.02    108.92 o
  -8  20  11      114.49        4.23     67.38 o
  -7  20  11       12.29      -36.06     64.24 o
  -6  20  11       36.92       23.35     50.32 o
  -5  20  11        1.15       45.18     80.84 o
  -4  20  11        1.00      -13.23     64.24 o
  -3  20  11      147.46      187.40     88.81 o
  -2  20  11       72.33      117.75     86.63 o
  -6  21  11     3198.42     3131.53    217.18 o
  -5  21  11      858.36      829.00    130.27 o
  -4  21  11      747.13     1077.66    266.19 o
 -14   0  12     3453.21     3768.59    172.38 o
 -13   0  12      315.80      259.17     67.43 o
 -12   0  12     1362.65     1527.06     90.77 o
 -11   0  12     1121.53     1113.17     82.48 o
 -10   0  12    10925.17    11388.07    264.01 o
  -9   0  12    18531.46    18794.68    409.35 o
  -8   0  12     3536.06     3605.10    144.64 o
  -7   0  12      821.90     1013.50     48.46 o
  -6   0  12     1566.99     1601.08     47.94 o
  -5   0  12     6626.57     6374.95    105.97 o
  -4   0  12    10133.74    10098.06    154.25 o
  -3   0  12     5326.73     5196.48    121.28 o
  -2   0  12     1380.48     1386.54     81.93 o
  -1   0  12     4439.17     4633.99    130.99 o
   0   0  12    11927.64    11506.73    257.96 o
   1   0  12    10152.79    10266.53    245.63 o
   2   0  12     6380.68     6441.33    214.61 o
   3   0  12     4756.87     4483.87    246.62 o
   4   0  12     3456.64     3393.13    207.42 o
   5   0  12     2010.59     2164.91    173.24 o
   6   0  12     1486.00     1674.54    308.41 o
 -15   1  12      174.43      300.20     65.67 o
 -14   1  12      211.14      227.86     83.26 o
 -13   1  12       89.30       94.89     25.78 o
 -12   1  12       66.02       43.29     25.58 o
 -11   1  12      482.26      550.33     59.92 o
 -10   1  12       56.81       45.23     22.24 o
  -9   1  12       29.87       -7.29     22.70 o
  -8   1  12      361.18      444.44     35.36 o
  -7   1  12      199.10      143.06     17.99 o
  -6   1  12     2374.44     2299.00     45.77 o
  -5   1  12       77.33       34.88     12.93 o
  -4   1  12     1478.86     1713.49     43.69 o
  -3   1  12        9.48      -17.86     17.86 o
  -2   1  12      291.79      304.84     29.46 o
  -1   1  12      594.20      652.70     42.45 o
   0   1  12      927.00     1056.58     58.04 o
   1   1  12      685.38      677.50     51.27 o
   2   1  12      558.20      464.16     54.07 o
   3   1  12        6.86      -43.55     43.55 o
   4   1  12      903.88     1044.70     88.68 o
   5   1  12        0.96      -27.61     52.00 o
   6   1  12       51.29       14.91    104.68 o
 -17   2  12     1597.06     1576.04    130.16 o
 -16   2  12      398.65      484.30     82.09 o
 -15   2  12     4682.39     4556.91    225.15 o
 -14   2  12     2077.23     2026.99    127.53 o
 -13   2  12     1930.08     1608.18     67.90 o
 -12   2  12     2009.49     1972.16     82.77 o
 -11   2  12     6004.42     6562.72    210.22 o
 -10   2  12     6413.04     6364.43    120.72 o
  -9   2  12    17110.59    17543.57    273.70 o
  -8   2  12      980.26     1027.57     45.74 o
  -7   2  12     1302.80     1299.66     41.74 o
  -6   2  12     2256.88     2300.53     44.93 o
  -5   2  12    12284.42    12784.18    139.54 o
  -4   2  12     8130.57     8127.45     97.22 o
  -3   2  12    11361.65    11483.28    141.06 o
  -2   2  12     1945.01     2134.49     61.99 o
  -1   2  12     2459.47     2738.16     84.57 o
   0   2  12     5790.97     5861.78    119.54 o
   1   2  12     6890.79     6825.12    142.68 o
   2   2  12     6642.06     6718.09    166.98 o
   3   2  12     5273.44     5276.82    169.70 o
   4   2  12     3951.08     4020.38    160.18 o
   5   2  12     1553.57     1776.74    115.40 o
   6   2  12     2807.26     2584.43    259.21 o
 -17   3  12       39.63      -29.32     66.84 o
 -16   3  12      104.48       83.26     65.67 o
 -15   3  12        0.16      -21.33     54.17 o
 -14   3  12       38.33       12.57     52.65 o
 -13   3  12       39.05       32.04     27.19 o
 -12   3  12       25.89        1.18     22.50 o
 -11   3  12        0.33       -0.53     20.86 o
 -10   3  12      162.82      124.38     41.28 o
  -9   3  12     1433.83     1461.98     65.42 o
  -8   3  12       37.90       58.26     24.07 o
  -7   3  12     1241.15     1301.32     51.91 o
  -6   3  12       47.25       76.49     12.28 o
  -5   3  12      743.59      833.12     31.66 o
  -4   3  12       16.19        0.13     15.73 o
  -3   3  12     4128.41     4180.24     70.06 o
  -2   3  12       92.42       88.84     21.40 o
  -1   3  12     1325.18     1249.50     58.58 o
   0   3  12      578.96      700.08     49.64 o
   1   3  12      197.58      151.25     37.51 o
   2   3  12      307.29      358.77     50.47 o
   3   3  12     1727.42     1704.40    103.81 o
   4   3  12      138.43      141.08     57.37 o
   5   3  12       35.81       30.03     55.41 o
   6   3  12        7.88       67.92    122.69 o
 -17   4  12     1121.49      977.81     81.68 o
 -16   4  12     4566.60     4570.96    162.58 o
 -15   4  12     1871.53     1724.64     89.68 o
 -14   4  12     3131.30     2990.75     91.59 o
 -13   4  12     1672.51     1727.00     69.40 o
 -12   4  12     3489.42     3322.57    112.39 o
 -11   4  12     4531.01     4421.40    115.81 o
 -10   4  12    12843.69    12715.66    231.63 o
  -9   4  12    12794.21    12758.00    215.45 o
  -8   4  12    11492.97    11698.70    282.68 o
  -7   4  12      740.34      861.09     38.45 o
  -6   4  12     2692.11     2944.13     53.68 o
  -5   4  12     8598.66     8434.68    111.38 o
  -4   4  12    15067.93    15437.29    167.65 o
  -3   4  12     5112.24     5246.28     82.99 o
  -2   4  12     2447.04     2460.18     62.60 o
  -1   4  12     2063.07     2085.53     74.48 o
   0   4  12     4549.15     4144.47    107.88 o
   1   4  12    12951.35    13311.18    220.55 o
   2   4  12     5586.02     5866.20    159.12 o
   3   4  12     3231.50     3411.25    143.38 o
   4   4  12     3598.31     3240.67    144.01 o
   5   4  12     1217.22     1073.82    120.61 o
   6   4  12     2499.79     2090.83    350.62 o
 -17   5  12      433.23      572.86     76.34 o
 -16   5  12       60.93       41.40     50.75 o
 -15   5  12      178.31      146.39     47.56 o
 -14   5  12       42.95       49.13     32.88 o
 -13   5  12        0.03      -10.04     40.30 o
 -12   5  12        3.59      -25.46     25.46 o
 -11   5  12       19.29        9.28     27.75 o
 -10   5  12      136.16       85.24     24.40 o
  -9   5  12       44.32       37.23     18.90 o
  -8   5  12     1259.37     1373.55     56.44 o
  -7   5  12      199.85      221.13     23.45 o
  -6   5  12     3253.96     3303.77     60.69 o
  -5   5  12     3098.84     3011.74     56.31 o
  -4   5  12     1298.91     1293.50     52.57 o
  -3   5  12        2.10      -13.67     17.22 o
  -2   5  12      808.72      819.46     43.82 o
  -1   5  12      162.54      149.68     30.89 o
   0   5  12      177.31      252.54     37.18 o
   1   5  12       12.88       81.39     40.32 o
   2   5  12     2120.56     2164.98     98.97 o
   3   5  12      602.19      519.16     68.49 o
   4   5  12      163.88      159.37     57.67 o
   5   5  12      214.19      196.63     99.07 o
 -17   6  12     2187.86     2229.21    206.39 o
 -16   6  12     2873.02     2932.24    127.55 o
 -15   6  12     6085.52     6045.14    210.18 o
 -14   6  12     2953.05     2896.27    120.97 o
 -13   6  12     3993.12     3803.41    209.20 o
 -12   6  12     4732.27     4633.21    146.79 o
 -11   6  12     5743.11     5540.52    148.46 o
 -10   6  12     9113.34     8962.84    230.70 o
  -9   6  12     9288.81     9301.23    177.16 o
  -8   6  12     3631.17     3523.80     71.54 o
  -7   6  12     9266.21     9322.16    125.65 o
  -6   6  12     5876.24     5467.58     84.35 o
  -5   6  12    16616.55    16436.96    174.06 o
  -4   6  12     5742.88     5705.80     89.86 o
  -3   6  12     7929.61     7774.09    149.45 o
  -2   6  12     5573.39     5874.82    106.24 o
  -1   6  12     3331.03     3419.96     98.06 o
   0   6  12     6833.35     7291.56    138.90 o
   1   6  12     6904.60     6771.23    154.54 o
   2   6  12     6130.75     5940.75    150.01 o
   3   6  12     3716.47     3759.27    151.79 o
   4   6  12     2978.65     2818.87    176.33 o
   5   6  12     1267.12     1461.39    160.66 o
 -17   7  12        0.21      -10.66     51.76 o
 -16   7  12      103.53       77.22     51.09 o
 -15   7  12       41.23       53.88     39.87 o
 -14   7  12       28.88      -34.14     34.14 o
 -13   7  12       67.67       97.97     39.83 o
 -12   7  12       13.44       -6.70     36.33 o
 -11   7  12       24.79      -47.03     47.03 o
 -10   7  12      548.37      509.71     46.44 o
  -9   7  12      888.62      860.24     74.05 o
  -8   7  12       95.57      108.09     27.05 o
  -7   7  12     4198.70     3991.73    127.75 o
  -6   7  12      209.86      219.82     20.52 o
  -5   7  12       56.42       44.51     18.82 o
  -4   7  12      363.55      319.05     27.10 o
  -3   7  12     3336.83     3287.98     83.87 o
  -2   7  12      917.44     1074.85     50.08 o
  -1   7  12       59.65       46.47     25.61 o
   0   7  12      400.68      396.62     56.16 o
   1   7  12       18.18       59.46     38.35 o
   2   7  12     1104.37     1214.76     82.67 o
   3   7  12     3136.91     3132.12    141.16 o
   4   7  12       55.66      116.51     56.65 o
   5   7  12       39.39      -40.33    104.04 o
 -16   8  12     6466.88     6734.24    235.56 o
 -15   8  12     3565.46     3508.02    166.89 o
 -14   8  12     5356.89     5464.83    162.93 o
 -13   8  12     4745.85     5066.21    153.85 o
 -12   8  12     7397.08     6757.35    187.05 o
 -11   8  12     6151.86     6286.94    270.68 o
 -10   8  12     7219.63     7430.85    220.24 o
  -9   8  12     8765.88     8523.51    180.86 o
  -8   8  12     8755.44     8515.20    161.97 o
  -7   8  12     6425.59     6496.50    147.93 o
  -6   8  12    10142.94    10519.79    145.79 o
  -5   8  12     5957.46     5939.06     98.91 o
  -4   8  12    11630.41    11534.07    163.17 o
  -3   8  12     6086.44     6290.83    118.62 o
  -2   8  12    11866.45    12029.65    185.25 o
  -1   8  12     4903.24     5023.66    111.44 o
   0   8  12     6089.35     6108.31    134.99 o
   1   8  12     4578.45     4709.54    164.60 o
   2   8  12     3310.95     3430.86    132.48 o
   3   8  12     3371.40     3212.12    142.25 o
   4   8  12     2762.71     2687.79    136.54 o
   5   8  12     1271.46     1090.45    147.09 o
 -16   9  12      180.76       53.40     66.25 o
 -15   9  12       23.75       58.01     54.75 o
 -14   9  12      660.53      669.10     69.81 o
 -13   9  12       45.07      -11.25     41.55 o
 -12   9  12      220.12      301.82     53.00 o
 -11   9  12      217.91      217.14     53.47 o
 -10   9  12       79.92      137.36     51.39 o
  -9   9  12      452.24      444.15     45.47 o
  -8   9  12     2596.72     2377.02     88.14 o
  -7   9  12      221.13      220.56     28.29 o
  -6   9  12     1334.96     1211.84     43.25 o
  -5   9  12      441.99      399.89     35.35 o
  -4   9  12      838.18      836.72     58.79 o
  -3   9  12     1617.06     1789.82     72.91 o
  -2   9  12      504.37      400.51     38.80 o
  -1   9  12      423.85      419.36     42.65 o
   0   9  12       19.60        4.97     33.98 o
   1   9  12        0.59       15.49     38.13 o
   2   9  12      400.44      345.15     63.08 o
   3   9  12      526.13      525.62     72.35 o
   4   9  12      153.81      142.88     75.47 o
 -16  10  12     3446.01     3425.73    215.77 o
 -15  10  12     4594.60     4774.08    209.49 o
 -14  10  12     3727.87     3712.77    166.19 o
 -13  10  12     4190.47     4137.59    149.26 o
 -12  10  12     7794.15     7430.24    208.88 o
 -11  10  12    10871.96    11283.95    278.05 o
 -10  10  12     9855.65     9936.52    280.82 o
  -9  10  12     5421.19     5257.02    135.57 o
  -8  10  12     3078.37     2972.42    107.34 o
  -7  10  12     9823.76     9722.29    165.25 o
  -6  10  12    10480.37    10782.43    156.63 o
  -5  10  12    15184.10    15496.44    214.46 o
  -4  10  12     4215.15     4240.44    106.10 o
  -3  10  12     5918.57     5827.73    117.93 o
  -2  10  12     6151.94     5746.44    119.69 o
  -1  10  12     4116.85     3893.53    106.62 o
   0  10  12     3303.24     3538.38    122.55 o
   1  10  12     4573.08     4813.53    145.04 o
   2  10  12     2808.09     2608.70    156.24 o
   3  10  12     1950.86     2089.14    129.19 o
   4  10  12     3138.74     3808.53    234.75 o
 -15  11  12      139.70      127.34     72.37 o
 -14  11  12        9.07      -32.26     68.01 o
 -13  11  12      178.47      242.67     67.97 o
 -12  11  12      101.25      128.74     54.16 o
 -11  11  12       67.38       83.94     48.55 o
 -10  11  12      509.34      471.18     70.90 o
  -9  11  12      258.85      247.85     42.43 o
  -8  11  12        8.27      -24.03     24.03 o
  -7  11  12      639.33      635.38     47.36 o
  -6  11  12      553.79      561.37     36.96 o
  -5  11  12      247.90      286.99     38.75 o
  -4  11  12      850.09      902.11     63.19 o
  -3  11  12      106.68       97.74     32.62 o
  -2  11  12        1.69      -18.69     29.85 o
  -1  11  12        0.51      -30.62     30.62 o
   0  11  12      127.74      149.79     44.26 o
   1  11  12      244.96      298.61     57.59 o
   2  11  12        2.98      -30.09     49.89 o
   3  11  12      117.33      163.86     64.58 o
   4  11  12      154.63      216.10     96.67 o
 -15  12  12     2247.20     2087.21    161.53 o
 -14  12  12     3758.81     3590.43    199.76 o
 -13  12  12     4411.01     4659.96    277.92 o
 -12  12  12     6505.36     6364.13    235.81 o
 -11  12  12     3427.57     3335.05    198.03 o
 -10  12  12     2373.26     2503.50    135.01 o
  -9  12  12     7571.78     7374.95    211.53 o
  -8  12  12     8963.45     9268.08    161.39 o
  -7  12  12    10228.14    10619.39    217.91 o
  -6  12  12     9954.10     9878.16    159.22 o
  -5  12  12     4104.01     4084.68    117.82 o
  -4  12  12     3104.36     2984.27    102.03 o
  -3  12  12     4809.43     4859.93    119.91 o
  -2  12  12     5336.80     5192.62    131.89 o
  -1  12  12     3101.27     3216.32    120.19 o
   0  12  12     6458.24     6069.78    151.32 o
   1  12  12     2601.03     2808.00    130.56 o
   2  12  12     3202.16     3459.24    158.71 o
   3  12  12     3113.56     3307.23    182.43 o
 -14  13  12      285.11      477.63    154.20 o
 -13  13  12      162.73       83.88     74.46 o
 -12  13  12      134.93      122.06     75.73 o
 -11  13  12      695.98      581.47    101.71 o
 -10  13  12      406.15      237.70     72.10 o
  -9  13  12       64.67       33.83     40.78 o
  -8  13  12       62.24       46.56     33.56 o
  -7  13  12        0.63      -32.91     32.91 o
  -6  13  12      391.02      386.72     37.64 o
  -5  13  12      508.80      482.67     47.45 o
  -4  13  12       54.32       49.41     34.04 o
  -3  13  12      164.33      217.11     42.70 o
  -2  13  12      156.25      223.74     43.73 o
  -1  13  12      464.25      421.11     57.62 o
   0  13  12      278.28      222.58     52.90 o
   1  13  12      240.21      187.57     58.66 o
   2  13  12       31.80       53.46     64.26 o
   3  13  12       13.72      -30.88     93.65 o
 -14  14  12     2165.83     2388.76    182.92 o
 -13  14  12     5284.89     5283.87    252.91 o
 -12  14  12     5501.38     5762.51    264.62 o
 -11  14  12     3453.45     3692.29    260.33 o
 -10  14  12     2691.27     2830.42    202.67 o
  -9  14  12     2084.28     2249.57    164.45 o
  -8  14  12     2337.63     2300.79    105.81 o
  -7  14  12     6905.26     6597.32    184.49 o
  -6  14  12     7197.07     7249.53    176.73 o
  -5  14  12     3614.99     3319.53    107.12 o
  -4  14  12     2290.44     2216.95     98.60 o
  -3  14  12     6070.03     6085.16    168.67 o
  -2  14  12     5749.06     6252.29    159.75 o
  -1  14  12     6643.62     7628.57    184.84 o
   0  14  12     2894.79     2993.73    165.02 o
   1  14  12     2259.48     2083.46    129.25 o
   2  14  12      951.13      672.67    120.13 o
 -13  15  12      124.19       99.53     82.96 o
 -12  15  12        2.42       15.47     74.03 o
 -11  15  12      202.80      215.46     89.59 o
 -10  15  12       30.05      -42.48     66.44 o
  -9  15  12       14.94      -21.77     49.29 o
  -8  15  12        0.66       26.06     39.00 o
  -7  15  12       67.10       58.66     44.35 o
  -6  15  12      202.52      219.73     43.95 o
  -5  15  12      816.06      917.06     66.78 o
  -4  15  12      122.11      133.65     43.26 o
  -3  15  12        5.65      -16.20     37.87 o
  -2  15  12       55.24       79.95     45.35 o
  -1  15  12        6.64      -44.53     44.53 o
   0  15  12      311.88      364.43     65.91 o
   1  15  12      433.10      565.26     88.94 o
   2  15  12       58.87      262.10    112.54 o
 -13  16  12     2446.26     2864.17    214.35 o
 -12  16  12     3121.11     3245.02    227.42 o
 -11  16  12     2331.18     2488.59    202.18 o
 -10  16  12     1070.87     1235.57    150.60 o
  -9  16  12     2080.38     2160.10    165.86 o
  -8  16  12     4104.33     4306.00    216.83 o
  -7  16  12     4464.47     4483.25    163.09 o
  -6  16  12     3761.27     3630.57    154.36 o
  -5  16  12     2652.15     2662.32    134.08 o
  -4  16  12      445.32      465.78     61.63 o
  -3  16  12     3711.87     3890.95    147.80 o
  -2  16  12     3699.51     3753.72    141.86 o
  -1  16  12     4901.63     4825.18    229.13 o
   0  16  12     3039.45     3151.80    174.14 o
   1  16  12     1195.63     1309.08    179.42 o
 -12  17  12      145.97      274.12    102.52 o
 -11  17  12      169.78      249.02     98.31 o
 -10  17  12       34.78      -69.52     69.52 o
  -9  17  12       14.37      141.77     76.20 o
  -8  17  12       48.57       11.78     44.17 o
  -7  17  12       27.35      -20.33     45.94 o
  -6  17  12       30.18       63.91     41.47 o
  -5  17  12       64.43      107.22     47.77 o
  -4  17  12        0.54       31.84     42.34 o
  -3  17  12      513.94      460.32     67.33 o
  -2  17  12       13.52       43.72     47.73 o
  -1  17  12        1.97      -32.32     63.18 o
   0  17  12       84.55       57.43     77.84 o
 -11  18  12     2002.48     2103.87    239.81 o
 -10  18  12      761.26      786.59    136.79 o
  -9  18  12      784.79      773.40    115.18 o
  -8  18  12     2426.05     2268.02    133.76 o
  -7  18  12     4855.79     4866.78    221.48 o
  -6  18  12     2594.69     2610.56    140.55 o
  -5  18  12     1530.93     1463.08     94.42 o
  -4  18  12      683.99      653.33     80.23 o
  -3  18  12     1312.02     1185.51    108.01 o
  -2  18  12     4604.98     4207.83    242.52 o
  -1  18  12     2342.92     2296.27    323.06 o
  -9  19  12       81.56      -15.72     74.29 o
  -8  19  12       22.87       69.28     77.00 o
  -7  19  12        2.61       43.06     66.53 o
  -6  19  12       11.49       56.29     50.72 o
  -5  19  12       27.87       97.77     66.70 o
  -4  19  12        1.17      -60.72     71.94 o
  -3  19  12      730.65      788.36    106.38 o
  -2  19  12        7.46      -21.66     80.25 o
  -7  20  12     3331.82     3499.63    228.91 o
  -6  20  12     1274.40     1302.61    148.61 o
  -5  20  12      936.93      813.50    127.42 o
  -4  20  12      487.94      301.37    168.86 o
 -16   1  13     4559.97     4402.12    214.59 o
 -15   1  13     2185.27     2217.08    100.31 o
 -14   1  13     1245.58     1182.48     82.47 o
 -13   1  13      998.41     1052.96     83.31 o
 -12   1  13     4173.37     4373.91    371.73 o
 -11   1  13     4081.67     3892.38    162.90 o
 -10   1  13     9896.22     9674.71    210.89 o
  -9   1  13     9876.76    10130.67    201.69 o
  -8   1  13     4465.72     4457.80     94.86 o
  -7   1  13    13178.89    13264.88    162.69 o
  -6   1  13    12686.68    12473.91    130.61 o
  -5   1  13    12832.50    12833.34    142.67 o
  -4   1  13     8381.92     8444.10    109.33 o
  -3   1  13     3939.97     4278.54     78.37 o
  -2   1  13     2456.42     2502.15     74.71 o
  -1   1  13     8354.37     8178.47    147.46 o
   0   1  13    10154.65    10120.05    173.60 o
   1   1  13     9679.98     9925.07    247.26 o
   2   1  13     5952.13     6305.00    156.71 o
   3   1  13     3236.01     3560.29    191.50 o
   4   1  13     3925.26     3842.84    162.38 o
   5   1  13     5972.96     5949.93    314.32 o
 -17   2  13        1.92      -55.11     58.63 o
 -16   2  13      111.27       35.18     65.67 o
 -15   2  13      108.19      158.97     62.49 o
 -14   2  13      725.28      760.90    111.40 o
 -13   2  13      391.13      316.29     54.26 o
 -12   2  13      111.35      116.10     35.01 o
 -11   2  13       22.37       -2.82     29.45 o
 -10   2  13     1041.76     1222.11     70.10 o
  -9   2  13       33.18       11.01     30.78 o
  -8   2  13      166.79      173.69     29.28 o
  -7   2  13        4.53      -17.54     17.54 o
  -6   2  13     1028.09      922.05     34.49 o
  -5   2  13      521.23      451.34     30.23 o
  -4   2  13      703.71      739.95     34.29 o
  -3   2  13        4.26       18.13     21.26 o
  -2   2  13      164.84      116.08     27.92 o
  -1   2  13      108.09       81.64     31.85 o
   0   2  13      361.20      371.42     44.43 o
   1   2  13        7.09       -5.87     38.39 o
   2   2  13      314.29      414.84     57.64 o
   3   2  13       58.52       32.06     50.12 o
   4   2  13        1.71      -20.68     53.27 o
   5   2  13       51.48       14.82     93.46 o
 -17   3  13     1186.67     1350.89    136.03 o
 -16   3  13     2127.90     2209.27    177.07 o
 -15   3  13     3201.76     3365.82    215.18 o
 -14   3  13     3087.31     2989.91     97.21 o
 -13   3  13     2881.22     2737.88     96.79 o
 -12   3  13     5198.01     5090.62    148.06 o
 -11   3  13     2780.43     3086.83    175.89 o
 -10   3  13     5714.18     5817.73    198.68 o
  -9   3  13     6916.16     7352.52    313.43 o
  -8   3  13     2746.23     2732.15     90.65 o
  -7   3  13     6232.32     6147.13    124.11 o
  -6   3  13    10545.95    10754.50    123.34 o
  -5   3  13     7220.18     7224.71    113.91 o
  -4   3  13     7472.07     7506.61    117.72 o
  -3   3  13     7406.85     7488.80    114.33 o
  -2   3  13     3165.32     3369.86     90.32 o
  -1   3  13     8540.46     8501.00    151.71 o
   0   3  13     6204.14     6519.49    140.17 o
   1   3  13     6663.53     6745.40    164.55 o
   2   3  13     2607.21     2695.65    120.17 o
   3   3  13     1325.17     1048.78     89.31 o
   4   3  13     3694.04     3502.06    156.59 o
   5   3  13     3458.41     3442.22    288.95 o
 -17   4  13       22.46       46.50     49.59 o
 -16   4  13       15.73       37.75     62.74 o
 -15   4  13      317.28      259.39     39.28 o
 -14   4  13      903.51      916.97     69.90 o
 -13   4  13      113.72       98.18     36.70 o
 -12   4  13       93.74      103.55     39.88 o
 -11   4  13       38.26        3.84     33.48 o
 -10   4  13      973.07      844.83     71.61 o
  -9   4  13     2885.06     2745.99    129.48 o
  -8   4  13      577.86      703.95     58.15 o
  -7   4  13        1.97        6.61     27.03 o
  -6   4  13      194.39      186.58     20.84 o
  -5   4  13     2386.65     2290.10     57.15 o
  -4   4  13     1727.65     1706.48     52.11 o
  -3   4  13     1802.82     1883.41     59.81 o
  -2   4  13       27.08       43.93     25.81 o
  -1   4  13      209.75      201.84     36.49 o
   0   4  13        1.01       -7.74     30.89 o
   1   4  13      134.13       55.69     42.53 o
   2   4  13      310.58      339.34     57.71 o
   3   4  13        1.22      -22.71     48.43 o
   4   4  13        2.18      -57.56     57.56 o
 -17   5  13     1995.83     1820.82    120.52 o
 -16   5  13     3916.47     4110.06    169.60 o
 -15   5  13     3204.56     3134.99    220.54 o
 -14   5  13     2990.65     3142.74    242.55 o
 -13   5  13     2521.20     2547.79    122.91 o
 -12   5  13     2665.15     2424.04    105.60 o
 -11   5  13     6836.98     6748.67    194.95 o
 -10   5  13     7645.71     7654.57    217.23 o
  -9   5  13     6215.86     6245.05    226.16 o
  -8   5  13     5228.35     5430.22    145.06 o
  -7   5  13     5912.63     6004.53    128.47 o
  -6   5  13    10735.66    10667.62    156.12 o
  -5   5  13     9796.45     9610.82    137.40 o
  -4   5  13     4117.51     4189.99     88.57 o
  -3   5  13     4396.18     4565.95     94.14 o
  -2   5  13     3306.41     3247.78     87.47 o
  -1   5  13     4271.78     4488.10    113.30 o
   0   5  13     8346.10     8065.52    161.53 o
   1   5  13     6148.44     6031.36    153.33 o
   2   5  13     2733.19     2508.46    134.51 o
   3   5  13     2340.33     2245.04    124.56 o
   4   5  13     1893.22     1820.35    167.73 o
 -17   6  13        0.05      -53.65     55.26 o
 -16   6  13      203.69      234.50     46.71 o
 -15   6  13       14.34       -1.69     36.76 o
 -14   6  13     1542.85     1677.15     88.59 o
 -13   6  13      116.72        9.21     49.16 o
 -12   6  13      162.37      145.27     40.45 o
 -11   6  13      126.91      114.26     42.55 o
 -10   6  13      439.78      666.17     71.08 o
  -9   6  13      530.56      464.63     58.43 o
  -8   6  13     3254.74     2998.14    107.34 o
  -7   6  13      206.91      248.17     33.60 o
  -6   6  13      284.80      255.20     26.22 o
  -5   6  13      299.25      302.05     29.84 o
  -4   6  13     5083.52     5442.24    124.56 o
  -3   6  13      530.58      535.11     39.69 o
  -2   6  13      957.06      914.43     49.71 o
  -1   6  13      169.09      147.96     35.39 o
   0   6  13        8.80        6.99     34.80 o
   1   6  13        5.42      -15.41     38.59 o
   2   6  13      842.49      804.83     84.56 o
   3   6  13       18.64        6.74     54.83 o
   4   6  13        0.37      -43.46     79.46 o
 -16   7  13     3336.19     3301.74    119.93 o
 -15   7  13     2803.39     2664.50    113.31 o
 -14   7  13     3323.71     3248.82    120.62 o
 -13   7  13     4171.46     3737.75    136.08 o
 -12   7  13     5182.77     5174.55    171.86 o
 -11   7  13     7564.91     7696.30    197.20 o
 -10   7  13     8040.29     7643.05    228.29 o
  -9   7  13     5933.56     5804.86    176.08 o
  -8   7  13     4764.93     4595.21    114.55 o
  -7   7  13    10190.76    10522.31    186.57 o
  -6   7  13     9757.29     9652.49    133.05 o
  -5   7  13     4546.93     4497.10    110.97 o
  -4   7  13     5354.66     5209.24    107.35 o
  -3   7  13     3924.22     4006.14    102.22 o
  -2   7  13     3185.32     2974.50     97.14 o
  -1   7  13     4657.77     4474.98    124.34 o
   0   7  13     3225.39     2781.17    113.46 o
   1   7  13     3969.27     4125.25    175.82 o
   2   7  13     5399.97     5824.33    239.95 o
   3   7  13     1834.19     1777.26    121.58 o
   4   7  13     2242.33     2529.42    267.28 o
 -16   8  13       70.65      151.87     52.31 o
 -15   8  13      698.51      597.56     65.90 o
 -14   8  13      636.48      600.09     66.18 o
 -13   8  13      474.92      463.86     61.62 o
 -12   8  13        0.28       -6.69     41.63 o
 -11   8  13       55.62       12.97     42.86 o
 -10   8  13       71.32       18.79     40.04 o
  -9   8  13     2862.13     2750.79    131.98 o
  -8   8  13        6.93        3.23     32.88 o
  -7   8  13      774.53      811.01     51.57 o
  -6   8  13      486.30      554.86     33.10 o
  -5   8  13     1754.10     1571.64     59.49 o
  -4   8  13     1330.02     1123.10     58.48 o
  -3   8  13     1719.03     1679.56    104.90 o
  -2   8  13      224.88      198.55     37.70 o
  -1   8  13      171.90      146.30     38.36 o
   0   8  13      161.52      181.49     48.38 o
   1   8  13      160.83      222.95     51.91 o
   2   8  13      435.32      527.15     77.50 o
   3   8  13       85.53      170.89     66.13 o
   4   8  13      308.22      372.51    127.40 o
 -16   9  13     3622.26     3716.78    178.90 o
 -15   9  13     2042.49     2126.75    144.93 o
 -14   9  13     4461.88     4653.17    158.66 o
 -13   9  13     4488.13     4744.99    160.92 o
 -12   9  13     7034.37     6562.25    210.84 o
 -11   9  13     7206.52     7223.01    289.78 o
 -10   9  13     4927.67     4871.11    248.19 o
  -9   9  13     2318.64     2549.64    117.39 o
  -8   9  13     4849.09     5227.40    139.28 o
  -7   9  13     4997.36     4963.88    113.19 o
  -6   9  13     5039.12     4913.15     97.53 o
  -5   9  13     6196.17     5688.51    117.14 o
  -4   9  13     1543.14     1689.06     80.03 o
  -3   9  13     7360.21     7444.25    155.15 o
  -2   9  13     4083.47     4061.99    120.85 o
  -1   9  13     2932.61     2999.24    118.48 o
   0   9  13     2430.01     2449.57    121.06 o
   1   9  13     1736.64     1690.50    104.40 o
   2   9  13     1525.40     1618.99    114.95 o
   3   9  13     2487.24     2453.17    215.03 o
 -16  10  13        0.38       13.67     62.51 o
 -15  10  13        0.02      -52.71     60.76 o
 -14  10  13      279.82      321.11     65.06 o
 -13  10  13       21.02      -19.48     49.80 o
 -12  10  13      209.07      256.05     57.66 o
 -11  10  13       75.01       90.46     51.23 o
 -10  10  13      182.73      235.93     55.83 o
  -9  10  13      155.69      107.28     55.52 o
  -8  10  13      899.80      916.07     49.68 o
  -7  10  13      917.46      952.69     60.48 o
  -6  10  13        3.70      -20.01     20.01 o
  -5  10  13      856.78      824.20     51.96 o
  -4  10  13      360.50      317.48     38.01 o
  -3  10  13      222.30      201.76     38.38 o
  -2  10  13        0.29        8.56     31.54 o
  -1  10  13        1.44      -25.95     35.85 o
   0  10  13        7.05       -4.00     41.60 o
   1  10  13        4.68      -26.92     50.85 o
   2  10  13      512.15      439.46     84.56 o
   3  10  13      270.14      317.17    121.37 o
 -15  11  13     2788.88     2997.71    177.45 o
 -14  11  13     3537.66     3961.02    209.85 o
 -13  11  13     5087.56     5281.40    274.24 o
 -12  11  13     4306.90     4528.43    167.56 o
 -11  11  13     2898.76     2889.67    156.34 o
 -10  11  13     2793.35     2729.46    262.18 o
  -9  11  13     4883.32     4552.72    196.99 o
  -8  11  13     4599.73     4688.31    142.90 o
  -7  11  13     4841.62     4992.13    153.92 o
  -6  11  13     4142.46     4056.82     97.77 o
  -5  11  13     2724.42     2744.87     93.11 o
  -4  11  13     2823.92     2841.91     96.68 o
  -3  11  13     3766.29     3778.54    110.03 o
  -2  11  13     2993.30     3127.34    106.63 o
  -1  11  13     2278.75     2449.24    109.61 o
   0  11  13     3686.51     3828.19    159.52 o
   1  11  13     1089.41      946.69     92.51 o
   2  11  13     2698.63     2382.58    154.06 o
   3  11  13     1311.10      990.75    160.82 o
 -15  12  13      164.24      169.86     79.86 o
 -14  12  13       43.24      -17.62     65.73 o
 -13  12  13       17.13      -54.07     65.93 o
 -12  12  13     1067.79     1047.66    101.99 o
 -11  12  13      223.35      154.04     56.25 o
 -10  12  13     1172.64     1025.41     92.56 o
  -9  12  13       57.09       58.11     50.30 o
  -8  12  13      207.43      238.27     40.42 o
  -7  12  13        2.03       -6.64     33.88 o
  -6  12  13     1311.89     1359.28     69.34 o
  -5  12  13      116.71       29.09     33.05 o
  -4  12  13      132.60      150.13     39.17 o
  -3  12  13      335.24      400.65     46.80 o
  -2  12  13      457.12      454.07     72.06 o
  -1  12  13      203.35      176.79     50.61 o
   0  12  13      606.59      712.36     82.60 o
   1  12  13       38.11       34.65     63.30 o
   2  12  13       58.47       80.71     81.36 o
 -14  13  13     3513.69     3687.91    225.74 o
 -13  13  13     4756.50     5643.22    262.76 o
 -12  13  13     4295.45     4244.66    233.28 o
 -11  13  13     2989.61     2957.17    190.22 o
 -10  13  13     3917.71     3633.36    171.85 o
  -9  13  13     3914.83     3743.02    175.17 o
  -8  13  13     6245.12     6515.05    173.63 o
  -7  13  13     4507.54     4187.32    139.20 o
  -6  13  13     2550.12     2473.43     92.72 o
  -5  13  13     3160.78     3130.73    105.51 o
  -4  13  13     3805.03     3991.10    122.49 o
  -3  13  13     6213.20     5982.33    145.35 o
  -2  13  13     2658.68     2345.98    109.59 o
  -1  13  13     3458.39     3576.82    138.87 o
   0  13  13     1368.67     1340.07    128.03 o
   1  13  13     2993.21     3032.43    171.01 o
   2  13  13     1466.25     1920.80    277.92 o
 -14  14  13       58.89       76.69     80.02 o
 -13  14  13      168.45      350.58    118.44 o
 -12  14  13      294.39      407.63    101.55 o
 -11  14  13      736.78      827.16    149.51 o
 -10  14  13      182.03      105.10     69.61 o
  -9  14  13      176.11      136.20     59.32 o
  -8  14  13       65.46      -29.71     37.06 o
  -7  14  13      218.14      228.18     49.19 o
  -6  14  13      114.50      127.34     40.10 o
  -5  14  13      966.01      978.16     68.94 o
  -4  14  13        0.57      -13.18     35.85 o
  -3  14  13       15.35       22.38     41.93 o
  -2  14  13        7.73       11.40     43.75 o
  -1  14  13      934.18     1039.78     81.81 o
   0  14  13        0.34       -0.33     50.55 o
   1  14  13       46.93      -83.28     83.28 o
 -13  15  13     4429.28     3916.50    248.37 o
 -12  15  13     2695.52     2193.12    188.87 o
 -11  15  13     2448.48     2485.19    199.09 o
 -10  15  13     2540.51     2965.69    238.82 o
  -9  15  13     3352.24     3477.72    230.98 o
  -8  15  13     4092.40     3922.75    239.23 o
  -7  15  13     3474.80     3590.63    147.36 o
  -6  15  13     3397.71     3680.77    124.81 o
  -5  15  13     3048.90     3199.25    129.84 o
  -4  15  13     3746.87     3503.19    131.60 o
  -3  15  13     3951.13     3533.00    139.92 o
  -2  15  13     3753.29     3608.21    151.75 o
  -1  15  13     2137.56     2044.04    117.47 o
   0  15  13     2758.79     2914.96    173.43 o
 -12  16  13      293.39      258.36     98.99 o
 -11  16  13        0.43      -45.14     86.78 o
 -10  16  13      588.69      621.19    113.95 o
  -9  16  13       80.19      109.80     73.54 o
  -8  16  13      227.15      263.46     61.81 o
  -7  16  13      136.87      221.28     61.83 o
  -6  16  13      449.91      448.40     56.83 o
  -5  16  13      121.38      197.70     51.39 o
  -4  16  13      606.58      844.03     72.33 o
  -3  16  13        1.51      -21.59     45.94 o
  -2  16  13      256.74      301.24     66.13 o
  -1  16  13       42.20       47.90     81.24 o
   0  16  13       40.60       51.60    136.03 o
 -11  17  13      788.10      680.62    128.11 o
 -10  17  13     1191.89     1514.54    154.35 o
  -9  17  13     2755.79     3194.90    209.95 o
  -8  17  13     4319.67     4562.05    201.68 o
  -7  17  13     4464.33     4721.17    195.18 o
  -6  17  13     2197.88     2160.36    118.35 o
  -5  17  13     1329.95     1354.74    103.62 o
  -4  17  13     1137.66     1330.14    127.95 o
  -3  17  13     5669.39     6401.11    225.65 o
  -2  17  13     3717.03     4353.41    252.95 o
  -1  17  13     2581.07     3115.27    264.96 o
 -10  18  13        4.92       46.85     91.20 o
  -9  18  13      377.15      291.49     94.08 o
  -8  18  13       29.08       73.28     81.12 o
  -7  18  13       19.59      102.42    141.06 o
  -6  18  13       10.08      -20.32     89.37 o
  -5  18  13      426.24      342.20     83.83 o
  -4  18  13        1.05      -41.32     70.74 o
  -3  18  13      244.11      250.31     86.05 o
  -8  19  13     2741.27     3004.45    217.20 o
  -7  19  13     2285.43     2170.77    200.62 o
  -6  19  13     2001.44     2442.22    195.07 o
  -5  19  13     2411.89     2709.92    207.84 o
 -16   0  14     6749.24     6919.80    306.06 o
 -15   0  14     3565.98     3750.13    212.25 o
 -14   0  14     3243.77     3581.27    216.94 o
 -13   0  14     5717.66     5969.96    303.72 o
 -12   0  14    11325.22    11598.67    498.38 o
 -11   0  14     4941.03     5143.24    293.16 o
 -10   0  14     5517.49     5360.48    204.36 o
  -9   0  14     1750.62     1936.09    133.56 o
  -8   0  14    10526.97    10476.31    289.94 o
  -7   0  14    24581.33    24994.71    547.04 o
  -6   0  14    13532.34    13084.79    227.11 o
  -5   0  14    15463.47    15449.47    267.50 o
  -4   0  14     5230.33     4979.72    143.88 o
  -3   0  14    16160.75    15880.39    318.70 o
  -2   0  14     4129.34     3990.31    173.66 o
  -1   0  14    16022.62    16807.51    389.81 o
   0   0  14     6563.60     6672.12    256.36 o
   1   0  14     8748.86     8965.42    313.01 o
   2   0  14     1953.63     1910.16    193.45 o
   3   0  14     1916.82     1809.09    201.08 o
   4   0  14     3067.42     3206.02    377.59 o
 -17   1  14       24.84      -42.22     59.81 o
 -16   1  14      894.18      891.08     76.29 o
 -15   1  14       95.41       43.74     56.29 o
 -14   1  14      809.56      856.08    107.88 o
 -13   1  14       93.49       68.00     51.22 o
 -12   1  14        0.29       -5.41     33.84 o
 -11   1  14       12.58       13.34     35.81 o
 -10   1  14       43.10       30.44     39.80 o
  -9   1  14        0.10      -27.18     28.95 o
  -8   1  14       14.11      -22.48     31.93 o
  -7   1  14      173.86       78.38     32.35 o
  -6   1  14      493.76      366.68     27.85 o
  -5   1  14        0.44      -19.81     19.81 o
  -4   1  14     1063.89     1165.84     55.59 o
  -3   1  14      348.41      363.87     39.06 o
  -2   1  14      223.91      145.22     39.00 o
  -1   1  14       97.95      160.76     43.72 o
   0   1  14       21.74       -4.75     60.40 o
   1   1  14      146.37      115.16     53.35 o
   2   1  14       82.13       24.43     59.65 o
   3   1  14        0.44      -31.11     65.21 o
   4   1  14       55.76      -27.56    105.31 o
 -17   2  14     3071.11     2664.26    175.90 o
 -16   2  14     5292.72     5644.94    187.65 o
 -15   2  14     1845.01     1993.79     81.26 o
 -14   2  14     1969.84     1845.84     83.92 o
 -13   2  14     5191.11     4671.61    143.50 o
 -12   2  14     9392.86     9208.64    235.69 o
 -11   2  14     5105.96     5151.92    163.90 o
 -10   2  14     7507.62     7692.29    219.89 o
  -9   2  14     2349.73     2434.82    176.44 o
  -8   2  14     9463.71     9570.83    366.18 o
  -7   2  14    14908.83    14646.10    245.40 o
  -6   2  14    13453.30    13912.75    168.81 o
  -5   2  14     6090.81     6334.91    112.81 o
  -4   2  14    11678.99    11519.55    175.43 o
  -3   2  14     2635.56     2476.96     81.68 o
  -2   2  14    11632.23    11570.16    207.18 o
  -1   2  14     7961.00     8172.74    185.32 o
   0   2  14    10718.84    10718.68    241.30 o
   1   2  14     3910.42     3658.53    177.17 o
   2   2  14     2355.05     2102.13    142.09 o
   3   2  14     1527.22     1757.82    137.02 o
   4   2  14     4656.16     4728.12    594.53 o
 -17   3  14      680.35      849.13     75.79 o
 -16   3  14       86.98      129.48     38.30 o
 -15   3  14     1453.18     1433.48     73.72 o
 -14   3  14       25.85       44.40     36.22 o
 -13   3  14      135.39      175.37     43.82 o
 -12   3  14       29.27       30.90     38.48 o
 -11   3  14      511.76      515.74     61.85 o
 -10   3  14     1082.90      999.96     82.36 o
  -9   3  14      225.75      114.37     46.04 o
  -8   3  14        4.61      -20.53     35.23 o
  -7   3  14       61.53      -31.15     31.15 o
  -6   3  14      317.46      288.07     25.71 o
  -5   3  14      203.92      159.19     27.26 o
  -4   3  14      338.91      297.36     34.55 o
  -3   3  14      227.76      231.19     36.03 o
  -2   3  14       97.49       59.42     32.57 o
  -1   3  14        4.08        4.31     37.64 o
   0   3  14        5.99       33.31     46.17 o
   1   3  14      127.51       45.41     50.35 o
   2   3  14       63.40       41.10     63.65 o
   3   3  14      217.78      224.71     78.29 o
 -17   4  14     2064.55     2079.48    130.75 o
 -16   4  14     3896.72     3768.38    154.63 o
 -15   4  14     2585.97     2368.04     94.35 o
 -14   4  14     1872.59     1877.16    143.23 o
 -13   4  14     3509.13     3418.48    125.35 o
 -12   4  14     5704.42     5618.30    173.60 o
 -11   4  14     5958.30     5906.57    184.36 o
 -10   4  14     4808.48     4830.91    168.03 o
  -9   4  14     3336.31     3092.82    126.80 o
  -8   4  14     2619.44     2576.54    126.32 o
  -7   4  14    13476.62    13402.15    260.35 o
  -6   4  14     9729.74     9790.50    137.68 o
  -5   4  14    11598.28    11545.28    161.67 o
  -4   4  14     3332.50     3337.84     88.04 o
  -3   4  14     6541.49     6390.08    128.88 o
  -2   4  14     1181.53     1060.62     60.98 o
  -1   4  14     7050.77     6650.75    161.61 o
   0   4  14     5901.82     5874.80    172.45 o
   1   4  14     4154.68     4210.78    162.59 o
   2   4  14     1018.43     1346.93    118.87 o
   3   4  14     3374.30     3282.90    183.15 o
 -17   5  14        0.02        3.23     52.65 o
 -16   5  14      802.74      788.53    106.57 o
 -15   5  14       37.12      110.23     40.04 o
 -14   5  14     1373.46     1442.54     88.29 o
 -13   5  14       11.20       -7.17     51.44 o
 -12   5  14      464.54      437.80     59.99 o
 -11   5  14      412.70      447.26     64.56 o
 -10   5  14     1751.05     1579.57    107.79 o
  -9   5  14     1008.66     1051.87     83.12 o
  -8   5  14       86.01      131.51     46.34 o
  -7   5  14     2491.27     2484.41    110.59 o
  -6   5  14      199.64      145.79     27.90 o
  -5   5  14       46.23       27.29     24.96 o
  -4   5  14     2239.91     2169.88     74.89 o
  -3   5  14        1.86      -14.81     27.51 o
  -2   5  14        3.01       21.63     30.41 o
  -1   5  14        4.06        3.66     36.45 o
   0   5  14      427.88      491.69     66.67 o
   1   5  14      220.59      375.04     68.92 o
   2   5  14       67.37      113.62     67.74 o
   3   5  14      307.21      369.45    126.43 o
 -16   6  14     3064.79     3245.35    168.58 o
 -15   6  14     2894.57     3108.81    119.28 o
 -14   6  14     2914.35     3022.87    126.74 o
 -13   6  14     2633.83     2642.90    150.14 o
 -12   6  14     3919.32     3896.14    147.28 o
 -11   6  14     5197.97     4908.65    171.91 o
 -10   6  14     5880.09     5991.71    198.92 o
  -9   6  14     3623.28     3862.46    148.93 o
  -8   6  14     6817.68     6244.93    190.09 o
  -7   6  14     4763.51     4780.39    192.15 o
  -6   6  14     9054.12     8873.20    150.93 o
  -5   6  14     5054.70     5225.33    103.27 o
  -4   6  14     4292.62     4345.72     98.91 o
  -3   6  14     1620.54     1510.26    110.84 o
  -2   6  14     4950.18     5002.42    129.39 o
  -1   6  14     5306.28     5366.69    152.41 o
   0   6  14     7221.56     7054.62    291.40 o
   1   6  14     2518.31     2410.53    134.85 o
   2   6  14     1082.20     1083.94    115.65 o
   3   6  14     1605.56     1209.82    174.58 o
 -16   7  14      383.25      386.82     60.00 o
 -15   7  14     1272.65     1191.78     83.44 o
 -14   7  14      103.35       72.93     44.33 o
 -13   7  14        4.19       -2.14     43.16 o
 -12   7  14       14.24       27.57     39.79 o
 -11   7  14      550.28      569.14     73.97 o
 -10   7  14      322.03      218.80     57.25 o
  -9   7  14     1285.94     1340.55     96.03 o
  -8   7  14      381.96      425.53     65.33 o
  -7   7  14       26.12       24.33     31.81 o
  -6   7  14      556.38      577.55     39.96 o
  -5   7  14      740.36      651.11     52.11 o
  -4   7  14      796.22      744.47     50.45 o
  -3   7  14      289.00      286.29     43.39 o
  -2   7  14      166.17      170.21     41.27 o
  -1   7  14       41.70       -0.09     39.55 o
   0   7  14      231.81      160.56     54.42 o
   1   7  14      127.71       83.43     57.70 o
   2   7  14       29.53       16.24     65.31 o
   3   7  14      172.47      245.88    115.37 o
 -16   8  14     1697.26     1706.33    126.28 o
 -15   8  14     2109.89     2118.59    126.40 o
 -14   8  14     3669.28     3849.29    143.90 o
 -13   8  14     3912.86     4355.98    163.64 o
 -12   8  14     3326.98     3217.32    149.90 o
 -11   8  14     3685.11     3349.20    139.24 o
 -10   8  14     2210.52     2300.49    123.96 o
  -9   8  14     4101.93     3717.68    152.03 o
  -8   8  14     2403.12     2156.57    124.39 o
  -7   8  14     5476.01     5225.39    146.45 o
  -6   8  14     2336.19     2299.84     74.41 o
  -5   8  14     5091.23     4735.45    122.34 o
  -4   8  14     1966.26     2046.05     80.25 o
  -3   8  14     5445.99     5645.37    134.30 o
  -2   8  14     2653.59     2885.50    107.66 o
  -1   8  14     2466.67     2340.74    111.47 o
   0   8  14     2119.06     2259.49    119.49 o
   1   8  14     2535.99     2746.43    160.05 o
   2   8  14      954.67      957.59    109.42 o
 -16   9  14      883.01      910.75     87.18 o
 -15   9  14      259.86      232.30     75.15 o
 -14   9  14      144.71      104.46     54.69 o
 -13   9  14      748.02      652.34     73.18 o
 -12   9  14      249.50      315.40     65.08 o
 -11   9  14        0.47      -43.17     54.68 o
 -10   9  14     1352.10     1358.04    101.22 o
  -9   9  14      634.42      663.64     70.00 o
  -8   9  14      126.15      100.76     50.83 o
  -7   9  14     1348.78     1405.07    105.44 o
  -6   9  14       22.55       45.93     25.68 o
  -5   9  14       38.83       -8.40     28.94 o
  -4   9  14     2723.84     3188.79    115.06 o
  -3   9  14        7.39       14.90     32.38 o
  -2   9  14      229.69      348.08     49.20 o
  -1   9  14       78.94      163.40     53.11 o
   0   9  14       60.91      141.21     55.06 o
   1   9  14        0.91       65.10     63.26 o
   2   9  14      108.19      103.94     84.17 o
 -15  10  14     1513.02     1493.40    170.68 o
 -14  10  14     1621.46     1529.98    113.52 o
 -13  10  14     1316.84     1352.50    108.48 o
 -12  10  14     2702.04     2765.57    155.17 o
 -11  10  14     1743.66     1788.22    125.56 o
 -10  10  14     6291.23     6010.67    195.54 o
  -9  10  14     3421.03     3779.12    188.38 o
  -8  10  14     1560.59     1528.80     70.57 o
  -7  10  14     1141.33     1259.66     76.58 o
  -6  10  14     3807.70     3941.36    106.53 o
  -5  10  14     2411.33     2656.78     93.30 o
  -4  10  14     2130.77     2346.81    104.13 o
  -3  10  14     2200.70     1868.55     82.76 o
  -2  10  14      311.51      247.04     51.75 o
  -1  10  14     1371.54     1353.77     88.90 o
   0  10  14     2778.76     2862.59    147.27 o
   1  10  14     1012.86     1218.94    115.34 o
   2  10  14     2273.97     2299.56    299.03 o
 -15  11  14      321.51      300.00     86.62 o
 -14  11  14      333.20      303.83     71.76 o
 -13  11  14      573.74      490.13    145.10 o
 -12  11  14       58.22      102.32     57.12 o
 -11  11  14      290.78      172.89    117.07 o
 -10  11  14        1.68       -2.58     46.71 o
  -9  11  14       22.21       -1.35     48.03 o
  -8  11  14      597.46      544.54     54.09 o
  -7  11  14       48.35        1.28     40.67 o
  -6  11  14      117.96       53.98     32.76 o
  -5  11  14      193.83      171.45     38.83 o
  -4  11  14       26.38      -18.01     31.59 o
  -3  11  14      294.29      205.61     40.97 o
  -2  11  14      229.86      143.90     46.82 o
  -1  11  14       44.27       22.06     51.75 o
   0  11  14       10.51       -8.00     53.71 o
   1  11  14      184.20      130.84     81.16 o
 -14  12  14     3179.36     3295.23    213.68 o
 -13  12  14     2585.33     2528.62    153.91 o
 -12  12  14     1314.89     1331.78    116.25 o
 -11  12  14     1545.39     1314.82    116.30 o
 -10  12  14     3785.30     3447.21    167.38 o
  -9  12  14     5039.37     5015.06    189.33 o
  -8  12  14     2565.15     2722.86    111.42 o
  -7  12  14     3165.04     3287.86    133.60 o
  -6  12  14     1924.95     1720.68     93.52 o
  -5  12  14     2284.80     2156.99     96.15 o
  -4  12  14     2782.95     2890.89    108.47 o
  -3  12  14     3047.07     3214.43    126.98 o
  -2  12  14     1543.34     1579.95     92.92 o
  -1  12  14     1568.88     1469.55    100.91 o
   0  12  14     1147.26     1201.97    116.42 o
   1  12  14     2219.19     2211.30    212.63 o
 -14  13  14        0.89      -49.89     73.75 o
 -13  13  14      243.15      225.41     91.76 o
 -12  13  14      487.18      642.99     93.07 o
 -11  13  14      293.69      314.66     77.18 o
 -10  13  14       34.75       67.65     56.62 o
  -9  13  14       12.08       51.31     54.77 o
  -8  13  14      553.03      445.16     58.18 o
  -7  13  14      575.27      631.36     68.40 o
  -6  13  14      272.54      334.22     48.57 o
  -5  13  14      167.16      131.58     42.89 o
  -4  13  14      804.86      843.99     65.82 o
  -3  13  14        3.31       51.17     44.38 o
  -2  13  14       91.14       85.54     52.86 o
  -1  13  14      104.69      154.50     62.73 o
   0  13  14       22.06      110.66     75.16 o
 -13  14  14     2536.24     2487.38    200.84 o
 -12  14  14     2080.11     1851.95    177.56 o
 -11  14  14     2354.38     2754.45    213.82 o
 -10  14  14     3914.66     3451.10    184.66 o
  -9  14  14     4768.41     4512.78    242.76 o
  -8  14  14     3394.30     3474.45    135.11 o
  -7  14  14     1490.08     1410.42     96.70 o
  -6  14  14     2843.89     2842.47    113.19 o
  -5  14  14     2331.53     2129.93    106.16 o
  -4  14  14     4735.35     4831.98    199.46 o
  -3  14  14     4586.62     4657.11    219.57 o
  -2  14  14     2598.09     2773.15    154.84 o
  -1  14  14     2360.93     2756.07    174.98 o
   0  14  14     2171.77     2344.13    331.86 o
 -12  15  14      955.41     1041.56    171.21 o
 -11  15  14      100.25       24.89     80.97 o
 -10  15  14        3.23      -61.08     61.08 o
  -9  15  14        0.11      -60.81     64.69 o
  -8  15  14        7.80       48.09     54.42 o
  -7  15  14      123.32      128.13     58.61 o
  -6  15  14      698.82      728.52     70.98 o
  -5  15  14       50.03       12.19     48.89 o
  -4  15  14      252.91      277.36     58.52 o
  -3  15  14       22.44       44.14     61.17 o
  -2  15  14       92.95      114.26     64.96 o
  -1  15  14        0.94      -64.02     94.81 o
 -11  16  14     1213.54     1027.38    189.38 o
 -10  16  14     2887.25     3086.84    219.01 o
  -9  16  14     3255.61     3140.42    209.75 o
  -8  16  14     4528.47     4406.16    181.62 o
  -7  16  14     3130.06     3001.39    161.15 o
  -6  16  14     1806.53     1824.13    130.18 o
  -5  16  14     2507.11     2496.92    147.43 o
  -4  16  14     4594.18     4817.19    269.11 o
  -3  16  14     5759.43     5972.11    268.32 o
  -2  16  14     2736.12     2532.10    269.13 o
 -10  17  14        2.63       97.71     83.41 o
  -9  17  14       29.47       31.11     78.92 o
  -8  17  14      222.54      162.33     83.76 o
  -7  17  14       16.29        8.64     75.83 o
  -6  17  14      304.74      145.16     60.59 o
  -5  17  14      537.18      657.88    195.41 o
  -4  17  14      136.26      128.45     92.81 o
  -3  17  14        1.25      110.53     75.47 o
  -8  18  14     4024.41     3626.62    236.88 o
  -7  18  14     2456.06     2366.48    193.42 o
  -6  18  14     2284.62     2220.82    192.45 o
 -17   1  15     4075.02     4095.05    156.76 o
 -16   1  15     4280.05     4716.64    315.44 o
 -15   1  15     4088.10     4021.86    154.03 o
 -14   1  15     5714.12     5442.21    161.53 o
 -13   1  15     6727.06     6765.57    193.49 o
 -12   1  15     9265.85     9279.32    336.13 o
 -11   1  15     8689.36     8946.02    248.46 o
 -10   1  15    10159.69    10114.12    236.98 o
  -9   1  15     4005.11     3901.63    236.69 o
  -8   1  15     8869.32     8816.71    189.69 o
  -7   1  15     9890.25     9733.45    207.93 o
  -6   1  15    10181.12    10168.02    148.83 o
  -5   1  15     8895.13     8670.75    145.01 o
  -4   1  15     6331.12     6151.74    121.05 o
  -3   1  15     5743.16     5734.76    119.63 o
  -2   1  15     8889.43     8808.98    188.53 o
  -1   1  15     8227.22     8282.73    207.74 o
   0   1  15     4181.10     4090.46    161.06 o
   1   1  15     3397.66     3240.91    233.32 o
   2   1  15     1533.50     1688.87    134.27 o
 -17   2  15       86.96       80.50     77.98 o
 -16   2  15        2.98      -15.08     37.74 o
 -15   2  15       11.44       29.48     39.59 o
 -14   2  15       41.91        6.79     38.83 o
 -13   2  15        0.50       -7.84     43.76 o
 -12   2  15      209.89      230.51     53.40 o
 -11   2  15      276.92      241.93     54.66 o
 -10   2  15      287.45      285.67     70.31 o
  -9   2  15       68.11       82.89     37.66 o
  -8   2  15        2.87      -32.42     32.42 o
  -7   2  15      287.14      247.59     32.58 o
  -6   2  15       85.56       37.14     24.73 o
  -5   2  15      515.18      537.61     42.12 o
  -4   2  15      269.57      220.08     35.27 o
  -3   2  15      428.56      396.00     42.13 o
  -2   2  15        0.19      -33.88     33.88 o
  -1   2  15      139.16      135.31     53.40 o
   0   2  15       15.04       26.68     50.08 o
   1   2  15        3.78      -55.21     59.12 o
   2   2  15       82.88      124.02     72.27 o
 -17   3  15     2867.15     3042.73    147.75 o
 -16   3  15     3993.27     4373.57    139.84 o
 -15   3  15     2571.49     2516.96    108.45 o
 -14   3  15     6696.55     6540.22    202.68 o
 -13   3  15     4701.87     4599.39    156.15 o
 -12   3  15     6437.68     6512.60    231.41 o
 -11   3  15     5766.53     5487.91    213.63 o
 -10   3  15     6541.97     6786.97    216.68 o
  -9   3  15     2867.91     2746.86    166.74 o
  -8   3  15     7515.78     7009.98    179.79 o
  -7   3  15     8643.14     8518.38    189.92 o
  -6   3  15     8934.47     8968.01    146.21 o
  -5   3  15     4773.42     4748.65    107.45 o
  -4   3  15     5943.46     6000.43    119.23 o
  -3   3  15     4305.89     4482.37    124.06 o
  -2   3  15    11113.41    11508.51    199.65 o
  -1   3  15     8906.08     9168.90    220.98 o
   0   3  15     3982.88     4114.10    160.89 o
   1   3  15     1963.39     1940.54    138.86 o
   2   3  15     1598.43     1645.65    135.90 o
 -16   4  15      144.21      141.24     57.06 o
 -15   4  15      229.76      187.44     50.40 o
 -14   4  15       34.08       23.34     43.65 o
 -13   4  15       38.40      -42.26     42.26 o
 -12   4  15        7.20      -22.71     43.84 o
 -11   4  15      168.97      236.59     56.53 o
 -10   4  15       62.12       30.46     45.78 o
  -9   4  15      264.57      233.93     54.17 o
  -8   4  15       26.27       21.48     42.96 o
  -7   4  15       99.44       92.50     26.75 o
  -6   4  15      282.17      246.45     31.24 o
  -5   4  15        0.08      -16.54     27.32 o
  -4   4  15      135.75      125.37     32.28 o
  -3   4  15        6.50       17.65     28.90 o
  -2   4  15      369.58      381.59     47.89 o
  -1   4  15      123.79      147.19     54.11 o
   0   4  15        8.15      -31.31     55.82 o
   1   4  15       69.32       23.63     65.22 o
   2   4  15       64.04      122.26     74.72 o
 -16   5  15     2777.82     2770.83    112.28 o
 -15   5  15     3633.00     3666.89    133.45 o
 -14   5  15     2890.75     2918.87    114.69 o
 -13   5  15     3834.35     3770.00    145.94 o
 -12   5  15     3370.44     3104.32    138.93 o
 -11   5  15     4728.97     4356.40    165.78 o
 -10   5  15     4697.60     4872.86    206.62 o
  -9   5  15     4279.71     4319.76    164.44 o
  -8   5  15     1545.21     1625.55    109.98 o
  -7   5  15     7847.07     7539.78    220.05 o
  -6   5  15     5585.06     5420.65    111.34 o
  -5   5  15     7556.02     7720.46    180.41 o
  -4   5  15     3813.83     3953.22    101.93 o
  -3   5  15     3699.33     3640.15    113.16 o
  -2   5  15     4271.69     4443.09    135.18 o
  -1   5  15     8827.98     8864.07    218.26 o
   0   5  15     2279.23     2301.45    123.99 o
   1   5  15     1400.53     1602.92    164.35 o
   2   5  15     1842.45     1582.96    188.41 o
 -16   6  15      525.37      578.14     67.19 o
 -15   6  15      192.89      207.66     52.46 o
 -14   6  15       28.18      124.82     51.10 o
 -13   6  15      260.62      316.03     70.48 o
 -12   6  15      302.09      343.50    103.90 o
 -11   6  15       51.19       63.43     50.63 o
 -10   6  15      457.29      521.91     66.67 o
  -9   6  15       20.96       -8.53     42.36 o
  -8   6  15      288.55      220.00     57.25 o
  -7   6  15      161.52      189.55     34.51 o
  -6   6  15       14.97       21.54     29.10 o
  -5   6  15       18.28       18.24     31.34 o
  -4   6  15        0.95      -22.35     31.53 o
  -3   6  15      114.20      178.06     45.51 o
  -2   6  15      256.71      329.71     50.47 o
  -1   6  15       42.81       62.47     51.59 o
   0   6  15        3.46      -24.81     49.03 o
   1   6  15      127.38      211.58     73.33 o
   2   6  15       35.34      173.55    154.79 o
 -16   7  15     1932.50     1918.08    169.80 o
 -15   7  15     1334.22     1327.79     99.97 o
 -14   7  15     2610.01     2387.65    131.15 o
 -13   7  15     1582.85     1477.90    114.62 o
 -12   7  15     3827.71     3880.32    346.33 o
 -11   7  15     2887.94     2770.32    161.26 o
 -10   7  15     3678.20     3782.15    209.81 o
  -9   7  15     3478.06     3005.38    244.92 o
  -8   7  15     5225.17     4687.13    175.48 o
  -7   7  15     1771.75     1871.26     95.68 o
  -6   7  15     6051.62     6296.59    149.42 o
  -5   7  15     2612.95     2783.16    101.28 o
  -4   7  15     4096.10     4011.94    120.08 o
  -3   7  15     3729.80     3549.17    114.58 o
  -2   7  15     2348.10     2378.04    108.76 o
  -1   7  15     3307.79     3232.95    141.60 o
   0   7  15     2650.23     2545.11    141.64 o
   1   7  15     1136.39     1119.18    114.49 o
 -16   8  15       33.64       51.03     51.55 o
 -15   8  15      229.74      263.46     61.94 o
 -14   8  15       53.19        4.29     59.61 o
 -13   8  15      208.96      212.31     61.76 o
 -12   8  15        0.04      -16.83     46.25 o
 -11   8  15      353.95      467.03     84.37 o
 -10   8  15      228.58      183.43     54.99 o
  -9   8  15        8.20       40.41     47.77 o
  -8   8  15      530.03      609.22     77.66 o
  -7   8  15      125.14       61.16     38.59 o
  -6   8  15      143.62      107.49     36.07 o
  -5   8  15       11.70      -17.68     32.22 o
  -4   8  15      221.93      302.71     46.03 o
  -3   8  15      506.09      535.53     55.41 o
  -2   8  15       72.15      183.24     67.70 o
  -1   8  15        8.66       26.29     50.52 o
   0   8  15        4.86      110.44     59.54 o
   1   8  15       35.87       34.69     84.19 o
 -15   9  15     1764.73     1834.06    122.69 o
 -14   9  15     1029.50     1168.07    103.20 o
 -13   9  15     2589.30     2519.27    217.35 o
 -12   9  15      825.09      772.87    111.69 o
 -11   9  15     1746.77     1725.59    126.17 o
 -10   9  15     1935.00     1802.73    135.99 o
  -9   9  15     3377.24     3361.37    177.21 o
  -8   9  15     1647.61     1703.68    170.22 o
  -7   9  15     4178.38     3946.34    141.92 o
  -6   9  15     1008.40      988.81     99.34 o
  -5   9  15     3621.80     3624.94    176.51 o
  -4   9  15     3137.80     3303.93    114.74 o
  -3   9  15     2577.90     2655.72    107.23 o
  -2   9  15      685.36      688.94     68.84 o
  -1   9  15     5106.02     5122.58    178.60 o
   0   9  15     1019.55      963.05     96.22 o
   1   9  15     2355.03     2454.35    336.55 o
 -15  10  15        0.12       19.76     56.52 o
 -14  10  15       84.78      132.85     60.20 o
 -13  10  15      450.54      454.81     76.97 o
 -12  10  15      190.16       84.97     56.68 o
 -11  10  15      178.55      167.54     63.48 o
 -10  10  15      368.01      309.22     65.14 o
  -9  10  15       95.40       22.84     45.27 o
  -8  10  15      480.34      511.63     49.20 o
  -7  10  15       80.14      112.22     42.87 o
  -6  10  15       31.85       17.37     34.06 o
  -5  10  15       13.05        8.47     38.30 o
  -4  10  15        3.13       -0.48     36.81 o
  -3  10  15        2.01       35.12     40.37 o
  -2  10  15       21.06       29.44     48.88 o
  -1  10  15       90.40       62.49     50.39 o
   0  10  15       15.66       26.75     73.48 o
 -14  11  15     2215.80     2132.55    143.05 o
 -13  11  15      846.39      995.89    157.07 o
 -12  11  15     1072.60      917.53    101.44 o
 -11  11  15     1245.69     1043.30    187.31 o
 -10  11  15     2543.95     2377.04    143.75 o
  -9  11  15      652.79      622.66     88.86 o
  -8  11  15     4504.86     4261.57    148.44 o
  -7  11  15     1368.56     1325.09     90.88 o
  -6  11  15     2136.46     2123.80     89.41 o
  -5  11  15     1782.39     1776.52     90.57 o
  -4  11  15     5777.39     6179.05    150.34 o
  -3  11  15     2359.42     2327.76    103.21 o
  -2  11  15     2156.21     2451.66    127.37 o
  -1  11  15     1671.12     1814.79    137.52 o
   0  11  15     1843.59     2251.35    270.30 o
 -14  12  15      173.89      230.87     73.82 o
 -13  12  15       63.31      182.16     72.73 o
 -12  12  15       42.11      104.57     64.42 o
 -11  12  15      450.59      456.56     83.65 o
 -10  12  15      240.09      105.27     59.23 o
  -9  12  15        1.60        8.74     54.82 o
  -8  12  15      485.25      458.80     80.59 o
  -7  12  15        0.16       10.12     43.27 o
  -6  12  15      526.09      528.57     57.56 o
  -5  12  15      540.63      538.58     63.12 o
  -4  12  15      281.92      311.35     58.67 o
  -3  12  15       21.15       43.52     45.91 o
  -2  12  15      115.90      132.50     73.25 o
  -1  12  15      214.02      239.27    101.47 o
 -13  13  15     1876.89     1764.42    139.93 o
 -12  13  15     1563.87     1563.50    133.77 o
 -11  13  15     3357.99     3442.84    195.16 o
 -10  13  15     2668.49     2744.35    158.98 o
  -9  13  15     3144.80     2985.09    170.44 o
  -8  13  15     2274.80     2482.20    114.24 o
  -7  13  15     2979.57     3062.19    137.16 o
  -6  13  15     1051.48      848.86     67.19 o
  -5  13  15     3506.62     3805.19    203.04 o
  -4  13  15     2732.02     2723.71    138.37 o
  -3  13  15     4221.62     4648.21    199.31 o
  -2  13  15     1180.05     1147.46    143.42 o
  -1  13  15     3094.88     3010.35    342.41 o
 -12  14  15        1.95      104.98     92.60 o
 -11  14  15      222.04      202.49     76.88 o
 -10  14  15      113.01       78.44     61.81 o
  -9  14  15        0.10        3.50     59.66 o
  -8  14  15      132.65       96.15     49.19 o
  -7  14  15      362.88      361.72     65.71 o
  -6  14  15      151.64       75.49     43.31 o
  -5  14  15     1006.04     1048.29     93.08 o
  -4  14  15      205.86      343.30    101.74 o
  -3  14  15       78.19       91.24     74.69 o
  -2  14  15        3.28       53.68     82.36 o
 -11  15  15     1903.71     2047.90    198.18 o
 -10  15  15     3910.88     4184.65    258.28 o
  -9  15  15     2980.29     3107.50    419.57 o
  -8  15  15     4569.09     4344.69    172.26 o
  -7  15  15     1678.91     1575.39    132.68 o
  -6  15  15     2939.57     3105.19    136.18 o
  -5  15  15     1908.71     2123.85    184.17 o
  -4  15  15     6581.60     6614.11    351.21 o
  -3  15  15     1715.62     1611.62    171.34 o
 -10  16  15        3.42      -59.17     75.80 o
  -9  16  15       26.58      -15.02     78.38 o
  -8  16  15       92.71      123.94     84.98 o
  -7  16  15       96.75      138.30     90.33 o
  -6  16  15      132.31      141.50     58.97 o
  -5  16  15      647.07      366.01    114.40 o
  -4  16  15       21.65      105.41    109.37 o
 -16   0  16     1648.01     1611.22    171.21 o
 -15   0  16     6328.68     6267.81    337.72 o
 -14   0  16     4597.53     4312.89    464.37 o
 -13   0  16    13112.69    13048.87    603.33 o
 -12   0  16     5064.92     5394.52    220.20 o
 -11   0  16     5268.38     4801.27    212.15 o
 -10   0  16     5222.55     5011.83    419.81 o
  -9   0  16     2284.17     2220.53    167.23 o
  -8   0  16     8727.74     8289.24    267.81 o
  -7   0  16     7524.24     7385.99    253.53 o
  -6   0  16     3725.76     3759.07    156.73 o
  -5   0  16     7159.32     6685.20    325.14 o
  -4   0  16     1897.73     1848.95    118.04 o
  -3   0  16     5733.23     6096.46    202.06 o
  -2   0  16     4050.17     4119.50    280.80 o
  -1   0  16     5817.88     6236.11    267.40 o
   0   0  16     1487.62     1533.82    150.26 o
   1   0  16      801.71      688.34    201.70 o
 -16   1  16        1.52      -20.76     41.04 o
 -15   1  16      169.52      133.93     49.09 o
 -14   1  16      179.32      179.11     79.95 o
 -13   1  16       38.11       29.27     77.66 o
 -12   1  16        1.31      -35.80     35.80 o
 -11   1  16        3.75      -35.60     35.60 o
 -10   1  16      121.87      121.97     48.60 o
  -9   1  16       11.17      -34.74     34.74 o
  -8   1  16      194.02      101.39     43.47 o
  -7   1  16        6.04      -30.02     30.02 o
  -6   1  16      515.24      499.21     44.94 o
  -5   1  16        0.16        1.00     29.39 o
  -4   1  16      348.65      357.20     46.31 o
  -3   1  16       96.94      100.29     36.44 o
  -2   1  16      226.53      183.45     48.65 o
  -1   1  16       17.58      -24.26     51.84 o
   0   1  16       70.07       68.20     59.23 o
   1   1  16       11.59       75.32    124.30 o
 -16   2  16     3695.39     4198.26    206.43 o
 -15   2  16     1431.71     1506.40     94.24 o
 -14   2  16     7280.63     7477.91    217.70 o
 -13   2  16     4755.01     4762.11    206.74 o
 -12   2  16     7528.64     7644.99    339.58 o
 -11   2  16     6043.19     5945.39    203.22 o
 -10   2  16     6861.91     6670.82    190.66 o
  -9   2  16     3881.82     4007.00    138.23 o
  -8   2  16     9262.47     8925.07    273.00 o
  -7   2  16     4605.08     4425.20     98.31 o
  -6   2  16     7607.52     7833.15    150.23 o
  -5   2  16      938.73      996.36     60.24 o
  -4   2  16     4507.92     4986.81    129.92 o
  -3   2  16     2887.53     2645.69     93.17 o
  -2   2  16     8907.42     8906.61    186.91 o
  -1   2  16     4257.38     4516.21    232.76 o
   0   2  16     2010.31     1965.22    158.06 o
   1   2  16      761.37      818.51    152.98 o
 -16   3  16       63.82       84.85     41.24 o
 -15   3  16       11.17       63.46     46.24 o
 -14   3  16      276.07      338.09     60.35 o
 -13   3  16      223.04      223.73     66.67 o
 -12   3  16      176.16      133.91     54.47 o
 -11   3  16      112.36      100.39     53.32 o
 -10   3  16      642.68      488.26     76.71 o
  -9   3  16      172.53      170.55     59.27 o
  -8   3  16      252.74      237.43     53.26 o
  -7   3  16        7.02       -4.02     24.45 o
  -6   3  16      125.90      102.87     33.22 o
  -5   3  16      732.91      650.16     51.74 o
  -4   3  16      127.19       86.99     36.45 o
  -3   3  16     1165.17     1044.51     66.39 o
  -2   3  16       45.54       14.86     41.28 o
  -1   3  16      753.58      795.17     82.83 o
   0   3  16        9.04       65.52     60.63 o
   1   3  16        2.50     -100.48    189.97 o
 -16   4  16     1280.29     1080.37    173.39 o
 -15   4  16     3355.69     3136.96    308.76 o
 -14   4  16     2346.69     2427.21    129.78 o
 -13   4  16     7334.22     8131.50    351.66 o
 -12   4  16     5142.49     5464.06    192.05 o
 -11   4  16     6309.61     6272.31    213.66 o
 -10   4  16     3522.68     3201.67    166.62 o
  -9   4  16     3556.59     3128.11    151.85 o
  -8   4  16     8621.23     8506.61    214.55 o
  -7   4  16     9263.38     9079.28    192.84 o
  -6   4  16     2541.62     2602.24     85.62 o
  -5   4  16     6009.41     5910.72    131.69 o
  -4   4  16     1859.72     1926.52     85.81 o
  -3   4  16     5037.32     5307.03    141.61 o
  -2   4  16     4827.13     4619.12    152.85 o
  -1   4  16     4461.30     4862.05    223.44 o
   0   4  16     1707.55     1576.50    118.38 o
   1   4  16     2829.22     2817.88    351.79 o
 -16   5  16        1.30      -44.84     44.84 o
 -15   5  16       67.76       21.08     49.50 o
 -14   5  16      118.16       74.07     51.35 o
 -13   5  16        1.36      -41.93     54.65 o
 -12   5  16        9.05       68.01     50.71 o
 -11   5  16       17.97       20.07     48.66 o
 -10   5  16      207.26      203.14     58.25 o
  -9   5  16     1234.33     1171.42     98.05 o
  -8   5  16      823.48      794.30     73.60 o
  -7   5  16      403.17      243.13     43.78 o
  -6   5  16       75.82      111.59     33.91 o
  -5   5  16       16.32      -21.69     32.83 o
  -4   5  16     1048.24      974.69     71.67 o
  -3   5  16     1095.62     1094.26     73.22 o
  -2   5  16      676.73      743.36     77.14 o
  -1   5  16       66.75      107.76     55.97 o
   0   5  16       32.74      -23.96     74.07 o
   1   5  16       74.55       42.22    153.62 o
 -16   6  16     2631.55     2659.65    131.56 o
 -15   6  16     1704.38     1986.63    121.87 o
 -14   6  16     4932.53     5610.99    197.52 o
 -13   6  16     2771.48     2934.43    153.55 o
 -12   6  16     4865.21     4951.09    210.93 o
 -11   6  16     1712.31     1534.71    117.36 o
 -10   6  16     4156.98     4014.45    246.98 o
  -9   6  16     1758.60     1780.41    134.65 o
  -8   6  16     4415.46     4038.03    182.07 o
  -7   6  16     3296.92     3204.57    116.51 o
  -6   6  16     4074.09     4133.43    187.57 o
  -5   6  16     2162.25     2404.05    100.21 o
  -4   6  16     4912.37     4679.72    148.94 o
  -3   6  16     5678.92     5764.93    150.11 o
  -2   6  16     5385.35     5233.75    174.71 o
  -1   6  16     3192.47     3219.04    147.12 o
   0   6  16     2136.41     2346.62    227.12 o
 -15   7  16        5.33      -12.33     50.37 o
 -14   7  16      443.20      394.95     72.93 o
 -13   7  16      179.71      193.93     55.42 o
 -12   7  16       11.37       19.65     52.16 o
 -11   7  16        2.73      -41.89     48.36 o
 -10   7  16        5.92      -38.45     45.40 o
  -9   7  16     1485.89     1427.33    110.25 o
  -8   7  16      540.88      505.45     77.06 o
  -7   7  16       52.46        7.83     38.54 o
  -6   7  16      118.64       97.38     34.62 o
  -5   7  16      144.20      157.80     41.95 o
  -4   7  16      997.05     1091.42     75.40 o
  -3   7  16     2092.77     2144.96     99.11 o
  -2   7  16       10.45      -10.20     52.83 o
  -1   7  16       58.05       89.53     64.13 o
   0   7  16       53.67      -52.66    121.96 o
 -15   8  16     2724.62     2481.89    177.03 o
 -14   8  16     1525.84     1308.85    109.81 o
 -13   8  16     4385.08     4216.84    286.13 o
 -12   8  16     1578.21     1411.36    103.30 o
 -11   8  16     1862.02     1791.59    131.53 o
 -10   8  16     1226.29     1085.87    107.99 o
  -9   8  16     4399.14     4642.07    328.40 o
  -8   8  16     3155.49     3130.81    164.37 o
  -7   8  16     3786.87     3488.67    136.46 o
  -6   8  16     1440.25     1399.53     73.95 o
  -5   8  16     3046.92     2878.94    112.35 o
  -4   8  16     4050.09     4264.88    140.72 o
  -3   8  16     5099.02     5500.88    159.28 o
  -2   8  16     3155.96     3429.07    162.28 o
  -1   8  16     3981.22     4559.17    258.86 o
   0   8  16     1984.95     2008.53    214.45 o
 -15   9  16      102.76      107.40     61.18 o
 -14   9  16      128.47      126.47     64.45 o
 -13   9  16      131.41       50.45     59.63 o
 -12   9  16       63.97      -23.97     54.62 o
 -11   9  16        4.16      -46.27     46.84 o
 -10   9  16       20.75      -29.33     46.29 o
  -9   9  16      305.15      266.33     67.77 o
  -8   9  16      122.50      167.75     84.48 o
  -7   9  16       15.95       65.80     47.20 o
  -6   9  16       34.71       -7.45     36.52 o
  -5   9  16       28.66       35.37     40.34 o
  -4   9  16      177.98      136.86     48.15 o
  -3   9  16      412.40      403.00     70.62 o
  -2   9  16      205.02      234.74     76.35 o
  -1   9  16       31.43       12.70     84.01 o
 -14  10  16     2529.29     2407.65    153.45 o
 -13  10  16      644.62      561.17     89.37 o
 -12  10  16     1896.65     2142.82    148.66 o
 -11  10  16     2944.33     3321.69    186.31 o
 -10  10  16     4011.98     3781.52    182.62 o
  -9  10  16     2262.97     2102.93    205.06 o
  -8  10  16     3959.13     3534.82    119.84 o
  -7  10  16     1495.68     1576.20     98.48 o
  -6  10  16     3783.95     3843.52    127.59 o
  -5  10  16     4257.97     4579.51    215.00 o
  -4  10  16     4681.81     4777.63    150.03 o
  -3  10  16     3286.01     3150.17    143.69 o
  -2  10  16     4346.02     4235.79    258.79 o
  -1  10  16     2301.77     2039.19    226.75 o
 -14  11  16       13.16       56.43     62.46 o
 -13  11  16      182.50      187.75     71.00 o
 -12  11  16      600.04      770.89    101.16 o
 -11  11  16      148.12       91.54     66.58 o
 -10  11  16       29.24       -2.18     55.04 o
  -9  11  16      450.71      619.42     87.85 o
  -8  11  16        0.08       35.80     40.32 o
  -7  11  16     1018.78     1083.22     81.26 o
  -6  11  16      540.62      619.52     58.90 o
  -5  11  16      358.87      259.16     48.89 o
  -4  11  16        6.59      -21.43     43.81 o
  -3  11  16      583.68      530.42     99.73 o
  -2  11  16       89.23      122.18     76.99 o
 -13  12  16     1733.93     1650.55    137.61 o
 -12  12  16     2164.05     2186.11    225.88 o
 -11  12  16     2543.44     2566.56    156.01 o
 -10  12  16     1382.49     1450.70    122.83 o
  -9  12  16     2635.47     2610.55    159.44 o
  -8  12  16     2348.23     2433.26    112.42 o
  -7  12  16     2467.92     2263.44    123.42 o
  -6  12  16     2712.36     2757.11    123.94 o
  -5  12  16     3310.22     3280.73    152.79 o
  -4  12  16     3334.45     3455.50    195.51 o
  -3  12  16     4290.95     4579.70    357.54 o
  -2  12  16     2576.65     2817.84    254.02 o
 -12  13  16     1241.92     1330.13    137.73 o
 -11  13  16      806.61      809.53    102.46 o
 -10  13  16      234.06      169.87     71.76 o
  -9  13  16        4.53        9.65     59.93 o
  -8  13  16        4.68       53.08     47.02 o
  -7  13  16      203.50      152.85     56.43 o
  -6  13  16      193.93       75.58     51.43 o
  -5  13  16      227.80      153.78    118.06 o
  -4  13  16       24.10       -1.22     74.80 o
  -3  13  16        6.79      -79.11     79.11 o
 -11  14  16     3046.67     2817.31    169.62 o
 -10  14  16     4109.79     4118.45    208.32 o
  -9  14  16     2262.62     2116.82    151.06 o
  -8  14  16     2052.95     1888.55    110.57 o
  -7  14  16     1939.94     1746.57    142.46 o
  -6  14  16     2626.31     2798.62    138.46 o
  -5  14  16     2598.36     2735.07    209.55 o
  -4  14  16     2994.23     2837.48    217.00 o
 -10  15  16       72.68      -51.60    166.52 o
  -9  15  16        3.33       27.44     68.04 o
  -8  15  16       58.84        3.98     68.10 o
  -7  15  16      250.32      170.56     74.89 o
  -6  15  16      767.93      718.65    126.76 o
 -16   1  17      580.44      528.56     66.59 o
 -15   1  17     2035.55     2156.95    121.82 o
 -14   1  17     4635.39     4253.24    136.96 o
 -13   1  17     5326.57     5120.68    156.71 o
 -12   1  17     3491.22     3417.38    187.11 o
 -11   1  17     3688.75     3656.47    160.63 o
 -10   1  17     1645.29     1578.48    104.75 o
  -9   1  17     3647.98     3602.77    169.76 o
  -8   1  17     5847.13     5588.52    156.29 o
  -7   1  17     2718.88     2764.94     81.10 o
  -6   1  17     2180.03     2080.89     82.97 o
  -5   1  17     2674.73     2721.46    110.47 o
  -4   1  17     2077.17     2170.70     95.30 o
  -3   1  17     2039.12     2068.67     95.93 o
  -2   1  17     2805.35     2543.54    110.72 o
  -1   1  17      353.06      242.82     95.12 o
 -16   2  17      342.23      235.22     57.70 o
 -15   2  17      163.35      113.91     54.18 o
 -14   2  17      201.59      146.75     78.46 o
 -13   2  17       26.67      -47.44     48.45 o
 -12   2  17       33.39       -6.65     43.11 o
 -11   2  17       34.71       32.08     43.66 o
 -10   2  17      349.95      427.07     64.91 o
  -9   2  17      190.45      215.66     54.17 o
  -8   2  17      545.14      550.25     92.90 o
  -7   2  17        0.35      -32.45     32.45 o
  -6   2  17       29.33       44.87     32.65 o
  -5   2  17       73.39      103.91     37.34 o
  -4   2  17      394.84      475.50     53.87 o
  -3   2  17        5.01      -36.88     36.88 o
  -2   2  17        8.38       67.97     49.48 o
  -1   2  17      210.67      253.63     83.02 o
 -16   3  17     1123.80     1296.34    133.63 o
 -15   3  17     2007.22     2038.43    122.37 o
 -14   3  17     5174.70     5372.87    190.09 o
 -13   3  17     5935.64     6003.52    207.57 o
 -12   3  17     5602.10     5324.40    197.94 o
 -11   3  17     2097.87     1822.02    141.84 o
 -10   3  17     1954.71     1806.40    154.87 o
  -9   3  17     4971.24     4302.67    156.06 o
  -8   3  17    10057.12     9058.71    231.35 o
  -7   3  17     3700.33     3651.70    112.36 o
  -6   3  17     2837.73     2776.29     93.01 o
  -5   3  17     1710.41     1689.97     80.91 o
  -4   3  17     3675.83     3891.38    149.47 o
  -3   3  17     3705.69     3656.47    138.49 o
  -2   3  17     4376.49     4383.55    211.38 o
  -1   3  17     1395.76     1453.11    135.13 o
 -16   4  17      143.69       66.84     87.95 o
 -15   4  17       93.62       55.38     54.39 o
 -14   4  17      183.33      221.70     63.90 o
 -13   4  17      175.10      199.00     64.84 o
 -12   4  17       23.23      -29.21     50.22 o
 -11   4  17      966.07      841.00    126.91 o
 -10   4  17     1252.18     1139.46     85.54 o
  -9   4  17      534.13      586.91     70.09 o
  -8   4  17      246.33      164.95     54.91 o
  -7   4  17        7.46      -30.22     34.51 o
  -6   4  17       52.84       45.76     35.30 o
  -5   4  17       69.22       28.27     39.84 o
  -4   4  17      607.82      548.61     62.22 o
  -3   4  17      308.98      305.39     60.85 o
  -2   4  17       32.47       64.69     81.10 o
  -1   4  17       12.63       -3.41     85.70 o
 -15   5  17     2882.21     2737.48    129.78 o
 -14   5  17     3052.75     2983.56    157.81 o
 -13   5  17     5346.36     5393.02    213.66 o
 -12   5  17     4946.52     4789.92    336.46 o
 -11   5  17     3052.27     2972.85    168.44 o
 -10   5  17     2077.84     1895.58    126.77 o
  -9   5  17     4311.04     4114.10    158.89 o
  -8   5  17     5880.10     5768.55    179.76 o
  -7   5  17     3717.69     3568.09    124.95 o
  -6   5  17     2295.55     2196.14     92.56 o
  -5   5  17     3710.22     3893.68    174.29 o
  -4   5  17     3639.22     3976.05    158.35 o
  -3   5  17     4800.24     5011.83    169.28 o
  -2   5  17     3219.60     3231.27    222.13 o
  -1   5  17     1790.09     1732.48    179.27 o
 -15   6  17      271.95      259.73     67.61 o
 -14   6  17      689.22      704.31     87.36 o
 -13   6  17        1.30       31.56     55.05 o
 -12   6  17       24.15      -18.88     55.41 o
 -11   6  17        4.55       -3.01     56.51 o
 -10   6  17     1453.48     1174.15    104.05 o
  -9   6  17     1100.50      873.03    114.93 o
  -8   6  17      168.35       93.63     52.29 o
  -7   6  17      139.66      125.13     42.28 o
  -6   6  17      147.15      195.74     41.68 o
  -5   6  17        0.05      -36.74     36.74 o
  -4   6  17     2045.33     1934.67    100.54 o
  -3   6  17      199.42      175.65     64.83 o
  -2   6  17       65.12      -56.98     74.00 o
  -1   6  17      284.78      329.16    139.94 o
 -15   7  17      943.42      989.49    100.45 o
 -14   7  17     3088.74     2901.42    162.95 o
 -13   7  17     3578.77     3484.14    245.95 o
 -12   7  17     4872.19     5076.83    204.24 o
 -11   7  17     2912.01     3144.30    203.80 o
 -10   7  17     4427.83     4579.23    230.19 o
  -9   7  17     2568.67     2679.49    177.04 o
  -8   7  17     5440.46     4904.24    179.28 o
  -7   7  17     4392.08     4374.34    140.74 o
  -6   7  17     2712.10     2774.41    128.23 o
  -5   7  17     2900.28     2943.55    117.26 o
  -4   7  17     5818.00     5780.92    166.14 o
  -3   7  17     2068.37     1968.48    264.42 o
  -2   7  17     3503.50     3476.78    237.45 o
 -14   8  17      189.64      195.51     69.13 o
 -13   8  17       85.30      195.31     69.77 o
 -12   8  17      304.10      296.67     68.02 o
 -11   8  17      491.37      473.24     85.57 o
 -10   8  17      102.70       76.53     57.51 o
  -9   8  17      683.92      777.47    126.60 o
  -8   8  17       35.63       69.27     60.17 o
  -7   8  17        3.70      -24.22     38.62 o
  -6   8  17      270.26      232.45     45.21 o
  -5   8  17      163.38      183.58     49.62 o
  -4   8  17      446.36      591.67     81.17 o
  -3   8  17      377.63      359.23    103.69 o
  -2   8  17      165.80       62.59     94.65 o
 -14   9  17     1579.40     1443.07    124.26 o
 -13   9  17     2695.02     2990.37    176.18 o
 -12   9  17     2710.63     2598.00    168.33 o
 -11   9  17     5570.58     5204.71    190.39 o
 -10   9  17     3644.91     3374.14    176.92 o
  -9   9  17     5028.10     5390.44    217.08 o
  -8   9  17     4288.46     4569.06    145.61 o
  -7   9  17     4150.54     4255.42    147.25 o
  -6   9  17     4742.52     4717.03    137.24 o
  -5   9  17     3575.33     3761.01    130.81 o
  -4   9  17     3570.91     3708.27    204.12 o
  -3   9  17     3460.17     3877.91    248.73 o
  -2   9  17     4067.54     3559.63    281.11 o
 -13  10  17      413.91      396.13     82.02 o
 -12  10  17        6.60      -62.14     62.14 o
 -11  10  17       13.07      -39.06     56.65 o
 -10  10  17      218.15      206.89     62.55 o
  -9  10  17        0.64      -21.72     51.64 o
  -8  10  17       67.82        3.90     37.52 o
  -7  10  17      528.55      563.34     72.90 o
  -6  10  17      292.24      313.04     51.32 o
  -5  10  17      208.71      196.55     58.02 o
  -4  10  17      584.89      713.49    107.16 o
  -3  10  17      116.43       70.25    106.72 o
 -13  11  17     1822.07     1881.01    151.76 o
 -12  11  17     4208.98     4539.16    270.83 o
 -11  11  17     3724.19     3800.74    192.45 o
 -10  11  17     3971.49     4226.01    204.63 o
  -9  11  17     3232.48     3251.25    181.30 o
  -8  11  17     3428.83     3300.44    125.02 o
  -7  11  17     3204.35     3511.07    140.22 o
  -6  11  17     5064.66     5346.05    159.92 o
  -5  11  17     4051.71     4328.70    200.67 o
  -4  11  17     4817.21     5338.50    225.78 o
 -12  12  17      761.05      874.41    146.43 o
 -11  12  17       20.54      -69.37     69.37 o
 -10  12  17      148.16      101.36     72.25 o
  -9  12  17       47.55       13.89     63.16 o
  -8  12  17      627.46      735.04     73.91 o
  -7  12  17       23.73      126.69     70.70 o
  -6  12  17      501.78      408.32     66.01 o
  -5  12  17        2.48      -66.55     66.55 o
 -10  13  17     2827.56     2823.48    250.50 o
  -9  13  17     2390.30     2187.45    157.53 o
  -8  13  17     2208.92     2212.13    173.03 o
  -7  13  17     2980.57     3051.44    187.17 o
  -6  13  17     3205.73     3701.14    247.36 o
 -15   0  18     4383.40     4460.30    227.49 o
 -14   0  18     1538.47     1829.97    151.60 o
 -13   0  18     1905.66     2022.47    161.95 o
 -12   0  18     1302.12     1321.68    168.86 o
 -11   0  18     2378.97     2112.09    175.78 o
 -10   0  18     1482.74     1297.62    154.20 o
  -9   0  18     3190.64     2761.16    214.51 o
  -8   0  18     1211.78     1076.88    144.75 o
  -7   0  18      337.51      421.66     55.62 o
  -6   0  18     2053.38     1982.22    121.13 o
  -5   0  18     1938.17     1942.62    128.73 o
  -4   0  18     4070.24     4130.74    236.02 o
  -3   0  18     2353.96     2642.55    248.02 o
  -2   0  18     1141.00     1727.31    313.10 o
 -15   1  18       21.06       29.59     46.10 o
 -14   1  18      165.38      208.53     55.09 o
 -13   1  18      110.44      128.11     51.21 o
 -12   1  18      152.52      192.67     53.91 o
 -11   1  18        0.43      -21.71     45.68 o
 -10   1  18        0.91      -36.08     46.08 o
  -9   1  18       85.65      105.13     52.81 o
  -8   1  18      139.31       69.50     52.52 o
  -7   1  18      184.38      186.47     32.71 o
  -6   1  18      256.89      321.58     50.97 o
  -5   1  18      311.82      305.55     49.69 o
  -4   1  18      128.85       49.84     54.20 o
  -3   1  18      151.34      242.50     93.98 o
  -2   1  18        0.86       53.60     84.50 o
 -15   2  18     2433.50     2574.89    121.16 o
 -14   2  18     2823.69     2742.92    128.38 o
 -13   2  18     1804.14     1678.16    104.41 o
 -12   2  18     1197.86     1109.56     91.01 o
 -11   2  18     2072.11     2063.00    122.53 o
 -10   2  18     2442.16     2752.08    146.18 o
  -9   2  18     5624.08     5562.21    180.00 o
  -8   2  18     3395.87     3263.26    167.47 o
  -7   2  18     1094.70      884.39     49.53 o
  -6   2  18     1931.30     2001.79    101.17 o
  -5   2  18     3342.93     3331.99    122.80 o
  -4   2  18     2400.30     2704.25    196.67 o
  -3   2  18     2612.90     2443.87    202.06 o
  -2   2  18      610.92      473.76    111.28 o
 -15   3  18      418.97      398.22     75.99 o
 -14   3  18       32.39      -29.37     50.77 o
 -13   3  18       23.06       45.24     48.00 o
 -12   3  18        2.11      -40.44     40.44 o
 -11   3  18      356.64      288.33     62.55 o
 -10   3  18       96.42      145.75     59.00 o
  -9   3  18      219.93      334.24     65.07 o
  -8   3  18       55.05       94.50     60.76 o
  -7   3  18       42.66       26.30     38.39 o
  -6   3  18        1.34       -0.71     37.76 o
  -5   3  18       85.74       44.39     47.75 o
  -4   3  18      357.90      308.79     73.10 o
  -3   3  18        3.91       88.98     85.06 o
  -2   3  18      362.41      467.84    115.68 o
 -15   4  18     3205.72     3036.11    172.44 o
 -14   4  18     1609.22     1523.09    119.86 o
 -13   4  18     3833.01     3549.73    220.32 o
 -12   4  18     2393.15     2483.73    158.10 o
 -11   4  18     3413.84     3390.68    159.12 o
 -10   4  18     4848.66     4560.21    183.80 o
  -9   4  18     4933.50     4842.95    176.58 o
  -8   4  18     3957.83     4332.25    178.78 o
  -7   4  18     1549.20     1812.90     93.31 o
  -6   4  18     3254.75     3455.10    139.80 o
  -5   4  18     2217.64     2204.36    103.38 o
  -4   4  18     4442.63     4514.22    222.85 o
  -3   4  18     2955.65     2814.61    213.09 o
 -14   5  18      327.15      211.80     70.22 o
 -13   5  18      513.39      642.59     91.60 o
 -12   5  18      291.58      248.81     72.34 o
 -11   5  18      415.89      420.91     85.06 o
 -10   5  18      730.95      938.35     86.47 o
  -9   5  18       10.51      -33.87     48.34 o
  -8   5  18        0.04       21.81     50.57 o
  -7   5  18      203.90      109.75     46.95 o
  -6   5  18      366.19      411.07     54.12 o
  -5   5  18      122.60      196.34     55.77 o
  -4   5  18      175.35      132.66     73.69 o
  -3   5  18      350.14      244.18    166.73 o
 -14   6  18     3955.53     3650.69    189.11 o
 -13   6  18     2655.06     2402.11    156.89 o
 -12   6  18     2683.58     2861.84    297.54 o
 -11   6  18     3086.94     3245.79    188.05 o
 -10   6  18     4050.81     3944.16    166.27 o
  -9   6  18     4171.71     4239.01    176.69 o
  -8   6  18     6152.68     5834.03    194.85 o
  -7   6  18     2838.21     2865.08    119.56 o
  -6   6  18     3528.19     3603.25    120.74 o
  -5   6  18     4637.30     5068.33    209.17 o
  -4   6  18     2637.10     2731.88    176.58 o
  -3   6  18     3098.64     2899.68    218.76 o
 -14   7  18        1.31       -0.11     67.16 o
 -13   7  18       16.57       -8.96     59.46 o
 -12   7  18      106.31      153.67     70.15 o
 -11   7  18      262.07      352.94     84.80 o
 -10   7  18      118.39       89.29     61.31 o
  -9   7  18      199.74      136.83     57.08 o
  -8   7  18      443.32      391.06     71.31 o
  -7   7  18      105.12      127.59     48.47 o
  -6   7  18      153.40      164.60     45.87 o
  -5   7  18      519.43      572.75    110.41 o
  -4   7  18       87.93       94.54     74.16 o
 -13   8  18     3476.10     3709.18    176.29 o
 -12   8  18     3500.29     3481.80    198.02 o
 -11   8  18     5105.95     5267.85    213.22 o
 -10   8  18     3801.34     3491.07    184.97 o
  -9   8  18     4499.39     4697.82    218.15 o
  -8   8  18     6357.08     6764.96    215.48 o
  -7   8  18     5257.25     5508.88    169.94 o
  -6   8  18     5088.86     4943.50    167.90 o
  -5   8  18     3311.57     3248.53    172.33 o
  -4   8  18     2572.65     2831.66    213.99 o
 -13   9  18      308.13      196.68     96.11 o
 -12   9  18      439.56      537.63     84.11 o
 -11   9  18       85.32      169.51     90.01 o
 -10   9  18       74.04      156.95     77.47 o
  -9   9  18      110.62      231.92     76.68 o
  -8   9  18      819.38      975.27     71.23 o
  -7   9  18      386.93      260.10     58.21 o
  -6   9  18       83.53       92.64     51.30 o
  -5   9  18        2.12       14.47     73.91 o
 -12  10  18     5276.27     5310.21    247.11 o
 -11  10  18     4082.27     3912.31    229.68 o
 -10  10  18     5909.23     6929.93    225.99 o
  -9  10  18     5653.55     5619.64    222.71 o
  -8  10  18     4840.08     4751.43    165.80 o
  -7  10  18     5571.35     5414.35    211.32 o
  -6  10  18     5848.23     5972.24    227.46 o
  -5  10  18     3695.00     4850.08    497.20 o
 -11  11  18      240.62      187.49    123.71 o
 -10  11  18       43.68       56.31     69.96 o
  -9  11  18        6.55       -0.39     67.30 o
  -8  11  18      501.61      558.87     64.37 o
  -7  11  18       88.10       70.99     61.62 o
 -14   1  19      925.83     1009.04    119.50 o
 -13   1  19      660.91      592.81     76.43 o
 -12   1  19     1065.16     1017.97     94.09 o
 -11   1  19     2570.74     2456.24    164.86 o
 -10   1  19     3819.57     3981.69    186.54 o
  -9   1  19     4754.60     4287.47    179.82 o
  -8   1  19     1215.35     1284.11     94.15 o
  -7   1  19     1707.40     1535.28     67.26 o
  -6   1  19     1900.75     1946.45    123.09 o
  -5   1  19     2197.26     2198.75    184.93 o
  -4   1  19     2379.41     2471.66    260.16 o
 -14   2  19       34.48       66.09     50.54 o
 -13   2  19       41.98       66.65     51.14 o
 -12   2  19       15.22       25.13     49.82 o
 -11   2  19      175.69      123.19     58.63 o
 -10   2  19       90.32       52.52     59.17 o
  -9   2  19        5.12       -9.64     50.18 o
  -8   2  19      160.16      152.62     58.89 o
  -7   2  19       96.62      104.73     33.95 o
  -6   2  19       53.25       54.92     49.62 o
  -5   2  19      208.94       86.81     64.16 o
  -4   2  19        3.14      -20.38     85.78 o
 -14   3  19     1764.08     1671.65    110.71 o
 -13   3  19      979.32      862.46     86.05 o
 -12   3  19      527.73      490.55     75.17 o
 -11   3  19     2087.79     1859.30    135.76 o
 -10   3  19     3271.49     2992.77    149.29 o
  -9   3  19     4408.67     4424.72    183.47 o
  -8   3  19     2132.56     2154.70    133.37 o
  -7   3  19     1882.13     1776.70     95.97 o
  -6   3  19     2073.65     2256.35    150.27 o
  -5   3  19     2253.17     2152.10    180.68 o
 -13   4  19       19.41       -8.18     49.66 o
 -12   4  19       30.87       59.22     53.29 o
 -11   4  19        7.91      -51.63     51.63 o
 -10   4  19      234.50      186.09     61.15 o
  -9   4  19      126.98       86.13     56.01 o
  -8   4  19      462.45      338.98     71.28 o
  -7   4  19       12.36       22.62     43.98 o
  -6   4  19       15.98       21.21     59.23 o
  -5   4  19      102.02      147.64     70.59 o
 -13   5  19     1533.17     1580.94    135.15 o
 -12   5  19     1506.00     1264.81    105.43 o
 -11   5  19     3521.99     3461.14    172.26 o
 -10   5  19     5484.59     5396.56    211.66 o
  -9   5  19     4331.17     4238.03    183.45 o
  -8   5  19     2748.95     2552.40    145.97 o
  -7   5  19     2015.81     2075.29    107.37 o
  -6   5  19     3218.61     3254.88    219.13 o
  -5   5  19     3269.86     3225.20    193.70 o
 -13   6  19      196.21      216.13     80.37 o
 -12   6  19      113.29      191.95     76.04 o
 -11   6  19        6.85      -40.50     55.44 o
 -10   6  19       18.39       27.82     55.32 o
  -9   6  19      445.48      267.50     68.56 o
  -8   6  19      306.55      278.38     72.20 o
  -7   6  19      100.72       54.24     49.31 o
  -6   6  19       12.77      -55.12     55.12 o
 -12   7  19     3098.05     3227.63    197.85 o
 -11   7  19     3498.59     3659.98    207.34 o
 -10   7  19     3047.36     3085.04    157.33 o
  -9   7  19     6038.86     5625.40    211.73 o
  -8   7  19     4485.35     4811.93    203.02 o
  -7   7  19     3544.65     3569.58    201.70 o
  -6   7  19     4598.89     4464.78    202.48 o
 -11   8  19       28.16       45.58     67.34 o
 -10   8  19        0.84       -5.89     55.77 o
  -9   8  19      325.96      313.39     74.42 o
  -8   8  19      779.53      800.50    121.65 o
  -7   8  19        5.85      -38.77     62.06 o
  -9   9  19     3999.32     3959.75    293.62 o
 -12   0  20     2201.39     1936.86    234.53 o
 -11   0  20     1602.53     1573.98    179.08 o
 -10   0  20     4347.85     4519.46    296.17 o
  -9   0  20     4034.94     3502.09    519.48 o
  -8   0  20     3872.88     3845.69    231.45 o
  -7   0  20     1608.33     1690.36    111.10 o
 -12   1  20        8.83       10.75     57.39 o
 -11   1  20       88.62       41.08     65.12 o
 -10   1  20       21.66       12.63     63.06 o
  -9   1  20       88.09       60.45     59.42 o
  -8   1  20      250.27      301.05     73.99 o
  -7   1  20       84.22       33.94     45.18 o
 -12   2  20      785.22      542.48     95.72 o
 -11   2  20     3484.16     3228.72    175.05 o
 -10   2  20     2771.28     2985.03    171.01 o
  -9   2  20     5369.64     5217.47    209.60 o
  -8   2  20     1430.16     1467.82    118.25 o
 -11   3  20       53.80        7.38     63.00 o
 -10   3  20      231.65      247.68     87.86 o
  -9   3  20       69.39       57.00     61.23 o
  -8   3  20      167.72      131.32     65.53 o
 -11   4  20     3030.03     2681.44    218.40 o
 -10   4  20     3266.29     3474.12    256.18 o
  -9   4  20     2794.12     2723.51    154.24 o
 
